# Supplementary material for: Genomic insights into host–Endozoicomonadaceae cophylogeny
Source: Microb Genom. 2025 Apr 3;11(4):001384. doi: 10.1099/mgen.0.001384 (PMC11968832; doi:10.1099/mgen.0.001384)
Supplement: Uncited Supplementary Material 2. [file mgen-11-01384-s002.xlsx]

## Sheet: Table S1
Table S1. Basic information of Endozoicomonadaceae genomes in this study.
Genome ID	Assembly name	Organism name	Infraspecific name	Collected environments	Host	Additional host information	Phage number	IS finder number	IS family	Insertion elements number	Completeness	Contamination	Genome size (Mb)	Genome size (bp)	Genome size (100%completeness) Mb	Contig	Gene	GC%	Coding density	Publication
GCA_002864045.1_ASM286404v1_genomic	ASM286404v1	Endozoicomonas Acroporae	Acr-14	shallow sea	Acropora sp.（coral）	\	5	0	\	5	98.56	1.39	5.76863	6048850	5.85291	309	5092	0.491648	0.86098	Tandon K, Lu C Y, Chiang P W, et al. Comparative genomics: dominant coral-bacterium Endozoicomonas Acroporae metabolizes dimethylsulfoniopropionate (DMSP)[J]. The ISME journal, 2020, 14(5): 1290-1305.
GCA_010994335.1_ASM1099433v1_genomic	ASM1099433v1	Endozoicomonas Acroporae	Acr-1	shallow sea	Acropora sp.（coral）	\	7	0	\	7	98.99	2.25	5.74497	6024033	5.80358	299	5153	0.492608	0.862469	Tandon K, Lu C Y, Chiang P W, et al. Comparative genomics: dominant coral-bacterium Endozoicomonas Acroporae metabolizes dimethylsulfoniopropionate (DMSP)[J]. The ISME journal, 2020, 14(5): 1290-1304.
GCA_010994325.1_ASM1099432v1_genomic	ASM1099432v1	Endozoicomonas Acroporae	Acr-5	shallow sea	Acropora sp.（coral）	\	8	0	\	8	98.99	2.25	5.75511	6034674	5.81383	295	5171	0.492511	0.861802	Tandon K, Lu C Y, Chiang P W, et al. Comparative genomics: dominant coral-bacterium Endozoicomonas Acroporae metabolizes dimethylsulfoniopropionate (DMSP)[J]. The ISME journal, 2020, 14(5): 1290-1305.
GCA_024606345.1_ASM2460634v1_genomic	ASM2460634v1	Endozoicomonas sp.	YOMI1	shallow sea	Acropora tenuis（coral）	Stylophora pistillata（coral）	3	0	\	3	98.52	1.3	4.44106	4656793	4.50778	603	4283	0.482381	0.851506	Ide K, Nishikawa Y, Maruyama T, et al. Targeted single-cell genomics reveals novel host adaptation strategies of the symbiotic bacteria Endozoicomonas in Acropora tenuis coral[J]. Microbiome, 2022, 10(1): 220.
GCA_024606225.1_ASM2460622v1_genomic	ASM2460622v1	Endozoicomonas sp.	ISHI1	shallow sea	Acropora tenuis（coral）	\	2	0	\	2	98.49	1.06	6.15582	6454849	6.2502	145	4809	0.479072	0.874432	Ide K, Nishikawa Y, Maruyama T, et al. Targeted single-cell genomics reveals novel host adaptation strategies of the symbiotic bacteria Endozoicomonas in Acropora tenuis coral[J]. Microbiome, 2022, 10(1): 220.
GCA_024606265.1_ASM2460626v1_genomic	ASM2460626v1	Endozoicomonas sp.	SESOKO1	shallow sea	Acropora tenuis（coral）	Stylophora pistillata（coral）	1	0	\	1	95.02	1.79	4.02535	4220889	4.23632	415	3862	0.491723	0.873013	Ide K, Nishikawa Y, Maruyama T, et al. Targeted single-cell genomics reveals novel host adaptation strategies of the symbiotic bacteria Endozoicomonas in Acropora tenuis coral[J]. Microbiome, 2022, 10(1): 220.
GCA_024606325.1_ASM2460632v1_genomic	ASM2460632v1	Endozoicomonas sp.	ONNA1	shallow sea	Acropora tenuis（coral）	Stylophora pistillata（coral）	3	0	\	3	90.73	1.49	5.27625	5532550	5.81533	996	5020	0.472246	0.876187	Ide K, Nishikawa Y, Maruyama T, et al. Targeted single-cell genomics reveals novel host adaptation strategies of the symbiotic bacteria Endozoicomonas in Acropora tenuis coral[J]. Microbiome, 2022, 10(1): 220.
GCA_023822025.1_ASM2382202v1_genomic	ASM2382202v1	Ca. Endozoicomonas penghunesis	4G	shallow sea	Acropora muricata（coral）	\	5	0	\	5	97.52	0.98	5.72629	6004453	5.87192	1	4955	0.488547	0.867799	Tandon K, Chiou Y J, Yu S P, et al. Microbiome restructuring: dominant coral bacterium Endozoicomonas species respond differentially to environmental changes[J]. Msystems, 2022, 7(4): e00359-22.
GCA_027366555.1_ASM2736655v1_genomic	ASM2736655v1	Endozoicomonas sp. GU-1	Ap1-3	shallow sea	Acropora pulchra（coral）	Stylophora pistillata（coral）	5	4	IS1634, ISNCY, IS1595, ISL3	9	97.29	2.25	5.81642	6098955	5.97843	1	5205	0.494693	0.866687	Tandon K, Chiou Y J, Yu S P, et al. Microbiome restructuring: dominant coral bacterium Endozoicomonas species respond differentially to environmental changes[J]. Msystems, 2022, 7(4): e00359-22.
GCA_027366395.1_ASM2736639v1_genomic	ASM2736639v1	Endozoicomonas sp. GU-1	Ap2-2	shallow sea	Acropora pulchra（coral）	Stylophora pistillata（coral）	6	6	IS1634, ISNCY, IS1595, ISL3, IS21	12	98.46	2.25	5.80393	6085864	5.89471	1	5194	0.494766	0.866964	De la Vega P, Shimpi G G, Bentlage B. Genome sequence of the endosymbiont Endozoicomonas sp. strain GU-1 (Gammaproteobacteria), isolated from the staghorn coral Acropora pulchra (cnidaria: scleractinia)[J]. Microbiology Resource Announcements, 2023, 12(3): e01355-22.
GCA_001583435.1_ASM158343v1_genomic	ASM158343v1	Endozoicomonas montiporae	CL-33	shallow sea	Montipora aequituberculata（coral）	\	9	8	IS1634, IS200, ISL3, IS3, IS1	17	98.99	1.72	5.1787	5430256	5.23153	3	4956	0.484648	0.854137	Yang C S, Chen M H, Arun A B, et al. Endozoicomonas montiporae sp. nov., isolated from the encrusting pore coral Montipora aequituberculata[J]. International journal of systematic and evolutionary microbiology, 2010, 60(5): 1158-1162.
GCA_000722565.1_ASM72256v1_genomic	ASM72256v1	Endozoicomonas montiporae	LMG 24815	shallow sea	Montipora aequituberculata（coral）	\	10	0	\	10	98.99	1.72	5.34277	5602297	5.39728	83	5105	0.484626	0.835808	Yang C S, Chen M H, Arun A B, et al. Endozoicomonas montiporae sp. nov., isolated from the encrusting pore coral Montipora aequituberculata[J]. International journal of systematic and evolutionary microbiology, 2010, 60(5): 1158-1162.
GCA_024509075.1_ASM2450907v1_genomic	ASM2450907v1	Endozoicomonas sp.	HY_Ok	shallow sea	Stylophora pistillata（coral）	\	4	0	\	4	90.89	1.9	3.74861	3930706	4.12434	785	3895	0.508423	0.820557	Wada N, Hsu M T, Tandon K, et al. High-resolution spatial and genomic characterization of coral-associated microbial aggregates in the coral Stylophora pistillata[J]. Science advances, 2022, 8(27): eabo2431.
GCA_023716865.1_ASM2371686v1_genomic	ASM2371686v1	Endozoicomonas sp.	SCSIO W0465	shallow sea	Galaxea fascicularis（coral）	\	20	0	\	20	98.71	2.81	6.8862	7220701	6.97619	1	6571	0.485552	0.86211	Wang W, Tang K, Wang P, et al. The coral pathogen Vibrio coralliilyticus kills non-pathogenic holobiont competitors by triggering prophage induction[J]. Nature Ecology & Evolution, 2022, 6(8): 1132-1144.
SCSIO12664.Complete.genome	\	Marinivarius coralli	SCSIO12664	shallow sea	Pocillopora damicornis（coral）	\	3	0	\	3	97.13	1.29	3.88316	4071789	3.9979	1	3579	0.467797	0.792396	Li J, Zou Y, Yang J, et al. Cultured bacteria provide insight into the functional potential of the coral-associated microbiome[J]. Msystems, 2022, 7(4): e00327-22.
TARA_CO-0000777_METAG-metabat2_a101_c2k_e500.4	\	Ca. Endozoicomonas pocilloporae	Poc-SVD5	shallow sea	Pocillopora sp.（coral）	\	3	0	\	3	93.28	1.12	5.05501	5300559	5.41918	524	4286	0.512357	0.842128	Hochart C, Paoli L, Ruscheweyh H J, et al. Ecology of Endozoicomonadaceae in three coral genera across the Pacific Ocean[J]. Nature Communications, 2023, 14(1): 3037.
TARA_CO-0000697_METAG-metabat2_a101_c2k_e500.6	\	Ca. Endozoicomonas pocilloporae	Poc-SVD5	shallow sea	Pocillopora sp.（coral）	\	4	0	\	4	93.02	1.96	5.11746	5366043	5.50146	483	4296	0.512096	0.840827	Hochart C, Paoli L, Ruscheweyh H J, et al. Ecology of Endozoicomonadaceae in three coral genera across the Pacific Ocean[J]. Nature Communications, 2023, 14(1): 3037.
TARA_CO-0000702_METAG-metabat2_a101_c2k_e500.4	\	Ca. Endozoicomonas pocilloporae	Poc-SVD5	shallow sea	Pocillopora sp.（coral）	\	2	0	\	2	92.22	1.51	5.4747	5740639	5.93656	404	4489	0.512145	0.839338	Hochart C, Paoli L, Ruscheweyh H J, et al. Ecology of Endozoicomonadaceae in three coral genera across the Pacific Ocean[J]. Nature Communications, 2023, 14(1): 3037.
TARA_CO-0000706_METAG-metabat2_a101_c2k_e500.5	\	Ca. Endozoicomonas pocilloporae	Poc-SVD5	shallow sea	Pocillopora sp.（coral）	\	1	0	\	1	92.15	1.42	5.18205	5433778	5.6235	402	4295	0.511697	0.837276	Hochart C, Paoli L, Ruscheweyh H J, et al. Ecology of Endozoicomonadaceae in three coral genera across the Pacific Ocean[J]. Nature Communications, 2023, 14(1): 3037.
TARA_CO-0000797_METAG-metabat2_a108_c2k_e500.18	\	Ca. Parendozoicomonas poritea	Por-K3b	shallow sea	Porites sp.（coral）	\	1	0	\	1	91.76	2.36	4.13387	4334674	4.50509	254	3800	0.477791	0.859565	Hochart C, Paoli L, Ruscheweyh H J, et al. Ecology of Endozoicomonadaceae in three coral genera across the Pacific Ocean[J]. Nature Communications, 2023, 14(1): 3037.
TARA_CO-0000798_METAG-metabat2_a108_c2k_e500.34	\	Ca. Parendozoicomonas poritea	Por-K3b	shallow sea	Porites sp.（coral）	\	2	0	\	2	91.76	2.25	4.20297	4407131	4.58039	283	3885	0.478362	0.857329	Hochart C, Paoli L, Ruscheweyh H J, et al. Ecology of Endozoicomonadaceae in three coral genera across the Pacific Ocean[J]. Nature Communications, 2023, 14(1): 3037.
TARA_CO-0000908_METAG-metabat2_a108_c2k_e500.22	\	Ca. Parendozoicomonas poritea	Por-K3b	shallow sea	Porites sp.（coral）	\	1	0	\	1	91.76	2.04	4.22836	4433760	4.60807	250	3916	0.47745	0.854059	Hochart C, Paoli L, Ruscheweyh H J, et al. Ecology of Endozoicomonadaceae in three coral genera across the Pacific Ocean[J]. Nature Communications, 2023, 14(1): 3037.
TARA_CO-0000913_METAG-metabat2_a108_c2k_e500.28	\	Ca. Parendozoicomonas poritea	Por-K3b	shallow sea	Porites sp.（coral）	\	1	0	\	1	91.33	2.58	4.04733	4243933	4.43154	245	3764	0.479512	0.850981	Hochart C, Paoli L, Ruscheweyh H J, et al. Ecology of Endozoicomonadaceae in three coral genera across the Pacific Ocean[J]. Nature Communications, 2023, 14(1): 3037.
GCA_025562715.2_ASM2556271v2_genomic	ASM2556271v2	Endozoicomonas gorgoniicola	PS125	shallow sea	Plexaura sp.（ Octocorallia）	\	22	0	\	22	99.14	2.19	6.04462	6338248	6.09706	2	5720	0.482493	0.867696	Pike R E, Haltli B, Kerr R G. Description of Endozoicomonas euniceicola sp. nov. and Endozoicomonas gorgoniicola sp. nov., bacteria isolated from the octocorals Eunicea fusca and Plexaura sp., and an emended description of the genus Endozoicomonas[J]. International journal of systematic and evolutionary microbiology, 2013, 63(Pt_11): 4294-4302.
GCA_025562755.1_ASM2556275v1_genomic	ASM2556275v1	Endozoicomonas euniceicola	EF212	shallow sea	Eunicea fusca（Octocorallia）	\	9	4	IS1634, IS200, ISL3, IS701	13	98.71	1.81	6.21523	6517136	6.29645	1	5278	0.482553	0.876605	Pike R E, Haltli B, Kerr R G. Description of Endozoicomonas euniceicola sp. nov. and Endozoicomonas gorgoniicola sp. nov., bacteria isolated from the octocorals Eunicea fusca and Plexaura sp., and an emended description of the genus Endozoicomonas[J]. International journal of systematic and evolutionary microbiology, 2013, 63(Pt_11): 4294-4302.
GCA_001646945.1_AVMART05_1.0_genomic	AVMART05_1.0	Endozoicomonas ascidiicola	AVMART05	shallow sea	Ascidiella sp.（sea squirts)	\	11	0	\	11	98.28	1.81	5.8465	6130497	5.94882	287	5364	0.467027	0.757413	Schreiber L, Kjeldsen K U, Obst M, et al. Description of Endozoicomonas ascidiicola sp. nov., isolated from Scandinavian ascidians[J]. Systematic and applied microbiology, 2016, 39(5): 313-318.
GCA_001646955.1_KASP37_1.0_genomic	KASP37_1.0	Endozoicomonas ascidiicola	KASP37	shallow sea	Ascidiella scabra（sea squirts)	\	8	4	IS630, IS200, ISL3	12	97.63	2.02	6.21077	6512467	6.36154	300	5703	0.466455	0.74677	Schreiber L, Kjeldsen K U, Obst M, et al. Description of Endozoicomonas ascidiicola sp. nov., isolated from Scandinavian ascidians[J]. Systematic and applied microbiology, 2016, 39(5): 313-318.
GCA_028728195.1_ASM2872819v1_genomic	ASM2872819v1	Endozoicomonas sp. ex B.leachii	MAG-14	shallow sea	Botrylloides leachi (sea squirts)	\	1	0	\	1	90.13	0.83	2.52045	2642882	2.79646	174	2274	0.405947	0.809303	Hyams Y, Rubin-Blum M, Rosner A, et al. Physiological changes during torpor favor association with Endozoicomonas endosymbionts in the urochordate Botrylloides leachii[J]. Frontiers in Microbiology, 2023, 14: 1072053.
GCA_947495845.1_4-162.fasta_genomic	4-162.fasta	Endozoicomonas sp.	4-162	shallow sea	Marine macroalgae	\	5	0	\	5	98.69	1.99	4.33449	4545040	4.39202	136	4068	0.470045	0.87058	\
GCA_018263925.1_ASM1826392v1_genomic	ASM1826392v1	Kistimonas asteriae	KMD 001	shallow sea	Asterias amurensis（sea star）	\	1	0	\	1	99.57	1.08	4.78258	5014898	4.80323	49	4413	0.514117	0.876087	Choi E J, Kwon H C, Sohn Y C, et al. Kistimonas asteriae gen. nov., sp. nov., a gammaproteobacterium isolated from Asterias amurensis[J]. International journal of systematic and evolutionary microbiology, 2010, 60(4): 938-943.
GCA_900174585.1_ASM90017458v1_genomic	ASM90017458v1	Parendozoicomonas haliclonae	S-B4-1U	shallow sea	Haliclona sp. (sponge)	\	3	0	\	3	99.57	2.64	5.21394	5467208	5.23645	69	4728	0.514972	0.897062	Bartz J O, Blom J, Busse H J, et al. Parendozoicomonas haliclonae gen. nov. sp. nov. isolated from a marine sponge of the genus Haliclona and description of the family Endozoicomonadaceae fam. nov. comprising the genera Endozoicomonas, Parendozoicomonas, and Kistimonas[J]. Systematic and applied microbiology, 2018, 41(2): 73-84.
GCA_947331445.1_Parendozoicomonas_sp._strain_Alg238-R29_genomic	Parendozoicomonas_sp._strain_Alg238-R29	Parendozoicomonas sp.	Alg238-R29	shallow sea	Spongia officinalis (sponge)	\	3	2	IS4, IS200	5	99.57	1.34	4.55834	4779764	4.57802	254	4392	0.476109	0.876729	Almeida J F, Marques M, Oliveira V, et al. Marine sponge and octocoral-associated bacteria show versatile secondary metabolite biosynthesis potential and antimicrobial activities against human pathogens[J]. Marine Drugs, 2022, 21(1): 34.
GCA_001562015.1_ASM156201v1_genomic	ASM156201v1	Endozoicomonas arenosclerae	ab112	shallow sea	Arenosclera brasiliensis (sponge) *	\	4	0	\	4	99.14	2.05	6.15459	6453554	6.20798	328	5909	0.476548	0.870053	Rua C P J, Trindade-Silva A E, Appolinario L R, et al. Diversity and antimicrobial potential of culturable heterotrophic bacteria associated with the endemic marine sponge Arenosclera brasiliensis [J]. Peerj, 2014, 2.
GCA_000722635.1_ASM72263v1_genomic	ASM72263v1	Endozoicomonas numazuensis	DSM 25634	shallow sea	Haliclona sp.（sponge）	\	3	0	\	3	99.14	1.66	6.04842	6342227	6.10089	131	5506	0.470179	0.802627	Nishijima M, Adachi K, Katsuta A, et al. Endozoicomonas numazuensis sp. nov., a gammaproteobacterium isolated from marine sponges, and emended description of the genus Endozoicomonas Kurahashi and Yokota 2007[J]. International journal of systematic and evolutionary microbiology, 2013, 63(Pt_2): 709-714.
GCA_009653635.1_ASM965363v1_genomic	ASM965363v1	Endozoicomonas sp.	OPT23	shallow sea	Ophlitaspongia papilla (sponge)	\	0	0	\	0	99.14	1.94	4.70934	4938102	4.75019	41	4188	0.468383	0.883312	Alex A, Antunes A. Comparative genomics reveals metabolic specificity of Endozoicomonas isolated from a marine sponge and the genomic repertoire for host-bacteria symbioses[J]. Microorganisms, 2019, 7(12): 635.
GCA_015163815.1_ASM1516381v1_genomic	ASM1516381v1	Endozoicomonadaceae bacterium	HC_Bin2	deep sea,Hydrothermal Vents	Haplosclerida (sponge)	\	1	0	\	1	73.8	0	1.47832	1550129	2.00314	143	1402	0.332036	0.793184	Zhou K, Zhang R, Sun J, et al. Potential Interactions between Clade SUP05 Sulfur-Oxidizing Bacteria and Phages in Hydrothermal Vent Sponges [J]. Applied and Environmental Microbiology, 2019, 85(22): e00992-00919.
GCA_000373945.1_ASM37394v1_genomic	ASM37394v1	Endozoicomonas elysicola	DSM 22380	shallow sea	Elysia ornata (mollusca)	\	2	0	\	2	98.98	3.43	5.28876	5545668	5.34326	33	4629	0.467053	0.862091	Kurahashi M, Yokota A. Endozoicomonas elysicola gen. nov., sp. nov., a γ-proteobacterium isolated from the sea slug Elysia ornata[J]. Systematic and applied microbiology, 2007, 30(3): 202-206.
GCA_001647025.2_EnAtr_2.0_genomic	EnAtr_2.0	Endozoicomonas atrinae	WP70	shallow sea	Atrina pectinata (mollusca)	\	4	0	\	4	98.92	3.43	6.37762	6687418	6.44725	985	6854	0.479368	0.859748	Hyun D W, Shin N R, Kim M S, et al. Endozoicomonas atrinae sp. nov., isolated from the intestine of a comb pen shell Atrina pectinata[J]. International journal of systematic and evolutionary microbiology, 2014, 64(Pt_7): 2312-2318.
GCA_030674875.1_ASM3067487v1_genomic	ASM3067487v1	Ca. Endonucleobacter childressi	IAP7	deep,sea,Hydrothermal vents	Gigantidas childressi (mollusca)	Bathymodiolus puteoserpentis (mollusca)	2	4	IS30, IS256	6	85.78	1.76	3.50883	3679278	4.0905	12	2915	0.405211	0.743891	González Porras M Á, Assié A, Tietjen M, et al. An intranuclear bacterial parasite of deep-sea mussels expresses apoptosis inhibitors acquired from its host[J]. bioRxiv, 2023: 2023.06. 11.544495.
GCA_030674915.1_ASM3067491v1_genomic	ASM3067491v1	Ca. Endonucleobacter bathymodioli	IAP13	deep,sea,Hydrothermal vents	Bathymodiolus puteoserpentis (mollusca)	\	12	0	\	12	85.88	2.23	3.68163	3860465	4.28694	72	3172	0.399526	0.750348	González Porras M Á, Assié A, Tietjen M, et al. An intranuclear bacterial parasite of deep-sea mussels expresses apoptosis inhibitors acquired from its host[J]. bioRxiv, 2023: 2023.06. 11.544495.
GCA_023146365.1_ASM2314636v1_genomic	ASM2314636v1	Endozoicomonadaceae bacterium	SW_3_10	deep,sea,cold seep fluids	\	\	0	0	\	0	88.1	0.43	2.72411	2856438	3.09207	170	2525	0.441151	0.800819	\
GCA_900299555.1_DpTailN28_genomic	DpTailN28	Ca. Endozoicomonas cretensis	DpTailN28	shallow sea	Fish	\	5	0	\	5	98.61	5.11	5.60413	5876352	5.68312	638	5754	0.467999	0.831992	Qi W, Cascarano M C, Schlapbach R, et al. Ca. Endozoicomonas cretensis: A novel fish pathogen characterized by genome plasticity[J]. Genome biology and evolution, 2018, 10(6): 1363-1374.
Note : Hosts marked with * were excluded from the cophylogenetic analysis due to missing representative sequences.

## Sheet: Table S2
Table S2. Average nucleotide identity of Endozoicomonadaceae genomes.
Genome ID	ANI% (exclude much below 80)	Genome ID
GCA_000373945.1_ASM37394v1_genomic	100	GCA_000373945.1_ASM37394v1_genomic
GCA_000373945.1_ASM37394v1_genomic	93.4912	GCA_900299555.1_DpTailN28_genomic
GCA_000373945.1_ASM37394v1_genomic	85.6554	GCA_001647025.2_EnAtr_2.0_genomic
GCA_000373945.1_ASM37394v1_genomic	81.4788	GCA_024606345.1_ASM2460634v1_genomic
GCA_000373945.1_ASM37394v1_genomic	81.1609	GCA_010994335.1_ASM1099433v1_genomic
GCA_000373945.1_ASM37394v1_genomic	81.1537	GCA_002864045.1_ASM286404v1_genomic
GCA_000373945.1_ASM37394v1_genomic	81.1305	GCA_010994325.1_ASM1099432v1_genomic
GCA_000373945.1_ASM37394v1_genomic	81.1124	GCA_027366555.1_ASM2736655v1_genomic
GCA_000373945.1_ASM37394v1_genomic	81.08	GCA_027366395.1_ASM2736639v1_genomic
GCA_000373945.1_ASM37394v1_genomic	81.0323	GCA_024606265.1_ASM2460626v1_genomic
GCA_000373945.1_ASM37394v1_genomic	81.0061	GCA_023716865.1_ASM2371686v1_genomic
GCA_000373945.1_ASM37394v1_genomic	78.7214	GCA_001646955.1_KASP37_1.0_genomic
GCA_000373945.1_ASM37394v1_genomic	78.6936	GCA_947495845.1_4-162.fasta_genomic
GCA_000373945.1_ASM37394v1_genomic	78.5575	GCA_001646945.1_AVMART05_1.0_genomic
GCA_000373945.1_ASM37394v1_genomic	78.1527	TARA_CO-0000702_METAG-metabat2_a101_c2k_e500.4
GCA_000373945.1_ASM37394v1_genomic	78.0797	TARA_CO-0000697_METAG-metabat2_a101_c2k_e500.6
GCA_000373945.1_ASM37394v1_genomic	78.0081	TARA_CO-0000777_METAG-metabat2_a101_c2k_e500.4
GCA_000373945.1_ASM37394v1_genomic	77.888	TARA_CO-0000706_METAG-metabat2_a101_c2k_e500.5
GCA_000373945.1_ASM37394v1_genomic	77.8851	GCA_024509075.1_ASM2450907v1_genomic
GCA_000373945.1_ASM37394v1_genomic	77.6642	GCA_024606225.1_ASM2460622v1_genomic
GCA_000373945.1_ASM37394v1_genomic	77.644	GCA_025562715.2_ASM2556271v2_genomic
GCA_000373945.1_ASM37394v1_genomic	77.5924	GCA_009653635.1_ASM965363v1_genomic
GCA_000373945.1_ASM37394v1_genomic	77.4871	GCA_001583435.1_ASM158343v1_genomic
GCA_000373945.1_ASM37394v1_genomic	77.399	GCA_000722565.1_ASM72256v1_genomic
GCA_000373945.1_ASM37394v1_genomic	77.3248	GCA_023822025.1_ASM2382202v1_genomic
GCA_000373945.1_ASM37394v1_genomic	77.285	TARA_CO-0000798_METAG-metabat2_a108_c2k_e500.34
GCA_000373945.1_ASM37394v1_genomic	77.2806	GCA_025562755.1_ASM2556275v1_genomic
GCA_000373945.1_ASM37394v1_genomic	77.2515	GCA_000722635.1_ASM72263v1_genomic
GCA_000373945.1_ASM37394v1_genomic	77.2313	GCA_018263925.1_ASM1826392v1_genomic
GCA_000373945.1_ASM37394v1_genomic	77.2198	GCA_001562015.1_ASM156201v1_genomic
GCA_000373945.1_ASM37394v1_genomic	77.1702	TARA_CO-0000908_METAG-metabat2_a108_c2k_e500.22
GCA_000373945.1_ASM37394v1_genomic	77.0601	TARA_CO-0000797_METAG-metabat2_a108_c2k_e500.18
GCA_000373945.1_ASM37394v1_genomic	77.0448	GCA_024606325.1_ASM2460632v1_genomic
GCA_000373945.1_ASM37394v1_genomic	76.9822	TARA_CO-0000913_METAG-metabat2_a108_c2k_e500.28
GCA_000373945.1_ASM37394v1_genomic	76.946	SCSIO12664.Complete.genome
GCA_000373945.1_ASM37394v1_genomic	76.9265	GCA_900174585.1_ASM90017458v1_genomic
GCA_000373945.1_ASM37394v1_genomic	76.5315	GCA_947331445.1_Parendozoicomonas_sp._strain_Alg238-R29_genomic
GCA_010994335.1_ASM1099433v1_genomic	100	GCA_010994335.1_ASM1099433v1_genomic
GCA_010994335.1_ASM1099433v1_genomic	99.9385	GCA_010994325.1_ASM1099432v1_genomic
GCA_010994335.1_ASM1099433v1_genomic	98.9047	GCA_002864045.1_ASM286404v1_genomic
GCA_010994335.1_ASM1099433v1_genomic	95.2656	GCA_027366395.1_ASM2736639v1_genomic
GCA_010994335.1_ASM1099433v1_genomic	95.2497	GCA_027366555.1_ASM2736655v1_genomic
GCA_010994335.1_ASM1099433v1_genomic	89.4719	GCA_024606345.1_ASM2460634v1_genomic
GCA_010994335.1_ASM1099433v1_genomic	86.6641	GCA_024606265.1_ASM2460626v1_genomic
GCA_010994335.1_ASM1099433v1_genomic	84.8537	GCA_001647025.2_EnAtr_2.0_genomic
GCA_010994335.1_ASM1099433v1_genomic	84.679	GCA_023716865.1_ASM2371686v1_genomic
GCA_010994335.1_ASM1099433v1_genomic	81.2292	GCA_900299555.1_DpTailN28_genomic
GCA_010994335.1_ASM1099433v1_genomic	81.0213	GCA_000373945.1_ASM37394v1_genomic
GCA_010994335.1_ASM1099433v1_genomic	79.0875	TARA_CO-0000702_METAG-metabat2_a101_c2k_e500.4
GCA_010994335.1_ASM1099433v1_genomic	79.063	GCA_024509075.1_ASM2450907v1_genomic
GCA_010994335.1_ASM1099433v1_genomic	78.8814	TARA_CO-0000777_METAG-metabat2_a101_c2k_e500.4
GCA_010994335.1_ASM1099433v1_genomic	78.8482	TARA_CO-0000697_METAG-metabat2_a101_c2k_e500.6
GCA_010994335.1_ASM1099433v1_genomic	78.7429	TARA_CO-0000706_METAG-metabat2_a101_c2k_e500.5
GCA_010994335.1_ASM1099433v1_genomic	78.6487	GCA_001646955.1_KASP37_1.0_genomic
GCA_010994335.1_ASM1099433v1_genomic	78.6295	GCA_947495845.1_4-162.fasta_genomic
GCA_010994335.1_ASM1099433v1_genomic	78.5069	GCA_001646945.1_AVMART05_1.0_genomic
GCA_010994335.1_ASM1099433v1_genomic	78.4025	TARA_CO-0000798_METAG-metabat2_a108_c2k_e500.34
GCA_010994335.1_ASM1099433v1_genomic	78.0314	TARA_CO-0000908_METAG-metabat2_a108_c2k_e500.22
GCA_010994335.1_ASM1099433v1_genomic	77.9258	TARA_CO-0000797_METAG-metabat2_a108_c2k_e500.18
GCA_010994335.1_ASM1099433v1_genomic	77.821	TARA_CO-0000913_METAG-metabat2_a108_c2k_e500.28
GCA_010994335.1_ASM1099433v1_genomic	77.5658	GCA_000722635.1_ASM72263v1_genomic
GCA_010994335.1_ASM1099433v1_genomic	77.558	GCA_023822025.1_ASM2382202v1_genomic
GCA_010994335.1_ASM1099433v1_genomic	77.5264	GCA_025562755.1_ASM2556275v1_genomic
GCA_010994335.1_ASM1099433v1_genomic	77.4602	GCA_025562715.2_ASM2556271v2_genomic
GCA_010994335.1_ASM1099433v1_genomic	77.4142	SCSIO12664.Complete.genome
GCA_010994335.1_ASM1099433v1_genomic	77.3775	GCA_024606225.1_ASM2460622v1_genomic
GCA_010994335.1_ASM1099433v1_genomic	77.3639	GCA_000722565.1_ASM72256v1_genomic
GCA_010994335.1_ASM1099433v1_genomic	77.3153	GCA_001583435.1_ASM158343v1_genomic
GCA_010994335.1_ASM1099433v1_genomic	77.2395	GCA_001562015.1_ASM156201v1_genomic
GCA_010994335.1_ASM1099433v1_genomic	77.131	GCA_024606325.1_ASM2460632v1_genomic
GCA_010994335.1_ASM1099433v1_genomic	77.1251	GCA_009653635.1_ASM965363v1_genomic
GCA_010994335.1_ASM1099433v1_genomic	76.8662	GCA_900174585.1_ASM90017458v1_genomic
GCA_010994335.1_ASM1099433v1_genomic	76.7826	GCA_018263925.1_ASM1826392v1_genomic
GCA_010994335.1_ASM1099433v1_genomic	76.3093	GCA_947331445.1_Parendozoicomonas_sp._strain_Alg238-R29_genomic
GCA_024606345.1_ASM2460634v1_genomic	100	GCA_024606345.1_ASM2460634v1_genomic
GCA_024606345.1_ASM2460634v1_genomic	89.7021	GCA_010994325.1_ASM1099432v1_genomic
GCA_024606345.1_ASM2460634v1_genomic	89.6312	GCA_010994335.1_ASM1099433v1_genomic
GCA_024606345.1_ASM2460634v1_genomic	89.59	GCA_002864045.1_ASM286404v1_genomic
GCA_024606345.1_ASM2460634v1_genomic	89.3439	GCA_027366555.1_ASM2736655v1_genomic
GCA_024606345.1_ASM2460634v1_genomic	89.3424	GCA_027366395.1_ASM2736639v1_genomic
GCA_024606345.1_ASM2460634v1_genomic	87.6482	GCA_024606265.1_ASM2460626v1_genomic
GCA_024606345.1_ASM2460634v1_genomic	85.8673	GCA_001647025.2_EnAtr_2.0_genomic
GCA_024606345.1_ASM2460634v1_genomic	85.3187	GCA_023716865.1_ASM2371686v1_genomic
GCA_024606345.1_ASM2460634v1_genomic	81.7414	GCA_900299555.1_DpTailN28_genomic
GCA_024606345.1_ASM2460634v1_genomic	81.3316	GCA_000373945.1_ASM37394v1_genomic
GCA_024606345.1_ASM2460634v1_genomic	78.782	GCA_024509075.1_ASM2450907v1_genomic
GCA_024606345.1_ASM2460634v1_genomic	78.6758	GCA_001646955.1_KASP37_1.0_genomic
GCA_024606345.1_ASM2460634v1_genomic	78.5357	GCA_024606325.1_ASM2460632v1_genomic
GCA_024606345.1_ASM2460634v1_genomic	78.5152	GCA_001646945.1_AVMART05_1.0_genomic
GCA_024606345.1_ASM2460634v1_genomic	78.3548	TARA_CO-0000702_METAG-metabat2_a101_c2k_e500.4
GCA_024606345.1_ASM2460634v1_genomic	78.3452	GCA_947495845.1_4-162.fasta_genomic
GCA_024606345.1_ASM2460634v1_genomic	78.2532	GCA_024606225.1_ASM2460622v1_genomic
GCA_024606345.1_ASM2460634v1_genomic	78.2474	TARA_CO-0000777_METAG-metabat2_a101_c2k_e500.4
GCA_024606345.1_ASM2460634v1_genomic	78.2312	TARA_CO-0000697_METAG-metabat2_a101_c2k_e500.6
GCA_024606345.1_ASM2460634v1_genomic	78.0945	TARA_CO-0000706_METAG-metabat2_a101_c2k_e500.5
GCA_024606345.1_ASM2460634v1_genomic	77.6949	GCA_025562755.1_ASM2556275v1_genomic
GCA_024606345.1_ASM2460634v1_genomic	77.645	GCA_025562715.2_ASM2556271v2_genomic
GCA_024606345.1_ASM2460634v1_genomic	77.5578	GCA_947331445.1_Parendozoicomonas_sp._strain_Alg238-R29_genomic
GCA_024606345.1_ASM2460634v1_genomic	77.4399	GCA_001562015.1_ASM156201v1_genomic
GCA_024606345.1_ASM2460634v1_genomic	77.3663	TARA_CO-0000913_METAG-metabat2_a108_c2k_e500.28
GCA_024606345.1_ASM2460634v1_genomic	77.3659	GCA_023822025.1_ASM2382202v1_genomic
GCA_024606345.1_ASM2460634v1_genomic	77.3617	GCA_000722635.1_ASM72263v1_genomic
GCA_024606345.1_ASM2460634v1_genomic	77.3045	TARA_CO-0000797_METAG-metabat2_a108_c2k_e500.18
GCA_024606345.1_ASM2460634v1_genomic	77.2752	GCA_000722565.1_ASM72256v1_genomic
GCA_024606345.1_ASM2460634v1_genomic	77.2557	GCA_001583435.1_ASM158343v1_genomic
GCA_024606345.1_ASM2460634v1_genomic	77.255	TARA_CO-0000798_METAG-metabat2_a108_c2k_e500.34
GCA_024606345.1_ASM2460634v1_genomic	77.1438	TARA_CO-0000908_METAG-metabat2_a108_c2k_e500.22
GCA_024606345.1_ASM2460634v1_genomic	77.005	GCA_009653635.1_ASM965363v1_genomic
GCA_024606345.1_ASM2460634v1_genomic	76.849	GCA_900174585.1_ASM90017458v1_genomic
GCA_024606345.1_ASM2460634v1_genomic	76.7884	SCSIO12664.Complete.genome
GCA_024606345.1_ASM2460634v1_genomic	76.7504	GCA_018263925.1_ASM1826392v1_genomic
TARA_CO-0000697_METAG-metabat2_a101_c2k_e500.6	100	TARA_CO-0000697_METAG-metabat2_a101_c2k_e500.6
TARA_CO-0000697_METAG-metabat2_a101_c2k_e500.6	99.7437	TARA_CO-0000702_METAG-metabat2_a101_c2k_e500.4
TARA_CO-0000697_METAG-metabat2_a101_c2k_e500.6	99.6821	TARA_CO-0000706_METAG-metabat2_a101_c2k_e500.5
TARA_CO-0000697_METAG-metabat2_a101_c2k_e500.6	99.5328	TARA_CO-0000777_METAG-metabat2_a101_c2k_e500.4
TARA_CO-0000697_METAG-metabat2_a101_c2k_e500.6	81.777	GCA_024509075.1_ASM2450907v1_genomic
TARA_CO-0000697_METAG-metabat2_a101_c2k_e500.6	78.8041	GCA_023716865.1_ASM2371686v1_genomic
TARA_CO-0000697_METAG-metabat2_a101_c2k_e500.6	78.7159	GCA_010994335.1_ASM1099433v1_genomic
TARA_CO-0000697_METAG-metabat2_a101_c2k_e500.6	78.685	GCA_010994325.1_ASM1099432v1_genomic
TARA_CO-0000697_METAG-metabat2_a101_c2k_e500.6	78.629	GCA_001647025.2_EnAtr_2.0_genomic
TARA_CO-0000697_METAG-metabat2_a101_c2k_e500.6	78.6026	GCA_024606265.1_ASM2460626v1_genomic
TARA_CO-0000697_METAG-metabat2_a101_c2k_e500.6	78.5986	GCA_002864045.1_ASM286404v1_genomic
TARA_CO-0000697_METAG-metabat2_a101_c2k_e500.6	78.489	GCA_027366555.1_ASM2736655v1_genomic
TARA_CO-0000697_METAG-metabat2_a101_c2k_e500.6	78.4819	GCA_024606345.1_ASM2460634v1_genomic
TARA_CO-0000697_METAG-metabat2_a101_c2k_e500.6	78.44	GCA_027366395.1_ASM2736639v1_genomic
TARA_CO-0000697_METAG-metabat2_a101_c2k_e500.6	78.0942	GCA_900299555.1_DpTailN28_genomic
TARA_CO-0000697_METAG-metabat2_a101_c2k_e500.6	77.9606	GCA_000373945.1_ASM37394v1_genomic
TARA_CO-0000697_METAG-metabat2_a101_c2k_e500.6	77.932	GCA_001646955.1_KASP37_1.0_genomic
TARA_CO-0000697_METAG-metabat2_a101_c2k_e500.6	77.7322	GCA_001646945.1_AVMART05_1.0_genomic
TARA_CO-0000697_METAG-metabat2_a101_c2k_e500.6	77.6782	GCA_025562755.1_ASM2556275v1_genomic
TARA_CO-0000697_METAG-metabat2_a101_c2k_e500.6	77.6347	GCA_947495845.1_4-162.fasta_genomic
TARA_CO-0000697_METAG-metabat2_a101_c2k_e500.6	77.5909	TARA_CO-0000798_METAG-metabat2_a108_c2k_e500.34
TARA_CO-0000697_METAG-metabat2_a101_c2k_e500.6	77.5249	GCA_025562715.2_ASM2556271v2_genomic
TARA_CO-0000697_METAG-metabat2_a101_c2k_e500.6	77.504	TARA_CO-0000908_METAG-metabat2_a108_c2k_e500.22
TARA_CO-0000697_METAG-metabat2_a101_c2k_e500.6	77.488	TARA_CO-0000913_METAG-metabat2_a108_c2k_e500.28
TARA_CO-0000697_METAG-metabat2_a101_c2k_e500.6	77.4708	TARA_CO-0000797_METAG-metabat2_a108_c2k_e500.18
TARA_CO-0000697_METAG-metabat2_a101_c2k_e500.6	77.3787	GCA_001583435.1_ASM158343v1_genomic
TARA_CO-0000697_METAG-metabat2_a101_c2k_e500.6	77.3444	GCA_000722565.1_ASM72256v1_genomic
TARA_CO-0000697_METAG-metabat2_a101_c2k_e500.6	77.3283	SCSIO12664.Complete.genome
TARA_CO-0000697_METAG-metabat2_a101_c2k_e500.6	77.055	GCA_023822025.1_ASM2382202v1_genomic
TARA_CO-0000697_METAG-metabat2_a101_c2k_e500.6	77.0292	GCA_024606225.1_ASM2460622v1_genomic
TARA_CO-0000697_METAG-metabat2_a101_c2k_e500.6	77.0179	GCA_018263925.1_ASM1826392v1_genomic
TARA_CO-0000697_METAG-metabat2_a101_c2k_e500.6	76.988	GCA_001562015.1_ASM156201v1_genomic
TARA_CO-0000697_METAG-metabat2_a101_c2k_e500.6	76.8692	GCA_000722635.1_ASM72263v1_genomic
TARA_CO-0000697_METAG-metabat2_a101_c2k_e500.6	76.7656	GCA_900174585.1_ASM90017458v1_genomic
TARA_CO-0000697_METAG-metabat2_a101_c2k_e500.6	76.7517	GCA_009653635.1_ASM965363v1_genomic
TARA_CO-0000697_METAG-metabat2_a101_c2k_e500.6	76.5936	GCA_024606325.1_ASM2460632v1_genomic
TARA_CO-0000697_METAG-metabat2_a101_c2k_e500.6	76.2591	GCA_947331445.1_Parendozoicomonas_sp._strain_Alg238-R29_genomic
GCA_025562715.2_ASM2556271v2_genomic	100	GCA_025562715.2_ASM2556271v2_genomic
GCA_025562715.2_ASM2556271v2_genomic	89.3243	GCA_025562755.1_ASM2556275v1_genomic
GCA_025562715.2_ASM2556271v2_genomic	81.6688	GCA_001583435.1_ASM158343v1_genomic
GCA_025562715.2_ASM2556271v2_genomic	81.5778	GCA_000722565.1_ASM72256v1_genomic
GCA_025562715.2_ASM2556271v2_genomic	78.9129	SCSIO12664.Complete.genome
GCA_025562715.2_ASM2556271v2_genomic	78.7578	GCA_023822025.1_ASM2382202v1_genomic
GCA_025562715.2_ASM2556271v2_genomic	78.5792	GCA_027366395.1_ASM2736639v1_genomic
GCA_025562715.2_ASM2556271v2_genomic	78.5014	GCA_027366555.1_ASM2736655v1_genomic
GCA_025562715.2_ASM2556271v2_genomic	78.4809	GCA_000722635.1_ASM72263v1_genomic
GCA_025562715.2_ASM2556271v2_genomic	78.4341	GCA_001562015.1_ASM156201v1_genomic
GCA_025562715.2_ASM2556271v2_genomic	78.3003	GCA_009653635.1_ASM965363v1_genomic
GCA_025562715.2_ASM2556271v2_genomic	78.237	GCA_023716865.1_ASM2371686v1_genomic
GCA_025562715.2_ASM2556271v2_genomic	78.1519	GCA_024606225.1_ASM2460622v1_genomic
GCA_025562715.2_ASM2556271v2_genomic	77.9246	TARA_CO-0000798_METAG-metabat2_a108_c2k_e500.34
GCA_025562715.2_ASM2556271v2_genomic	77.8558	TARA_CO-0000797_METAG-metabat2_a108_c2k_e500.18
GCA_025562715.2_ASM2556271v2_genomic	77.7424	TARA_CO-0000908_METAG-metabat2_a108_c2k_e500.22
GCA_025562715.2_ASM2556271v2_genomic	77.7217	GCA_001646955.1_KASP37_1.0_genomic
GCA_025562715.2_ASM2556271v2_genomic	77.7212	GCA_024606345.1_ASM2460634v1_genomic
GCA_025562715.2_ASM2556271v2_genomic	77.7106	TARA_CO-0000913_METAG-metabat2_a108_c2k_e500.28
GCA_025562715.2_ASM2556271v2_genomic	77.7053	GCA_001646945.1_AVMART05_1.0_genomic
GCA_025562715.2_ASM2556271v2_genomic	77.6881	GCA_002864045.1_ASM286404v1_genomic
GCA_025562715.2_ASM2556271v2_genomic	77.6724	GCA_001647025.2_EnAtr_2.0_genomic
GCA_025562715.2_ASM2556271v2_genomic	77.5884	GCA_900299555.1_DpTailN28_genomic
GCA_025562715.2_ASM2556271v2_genomic	77.5547	GCA_024606325.1_ASM2460632v1_genomic
GCA_025562715.2_ASM2556271v2_genomic	77.5274	GCA_010994325.1_ASM1099432v1_genomic
GCA_025562715.2_ASM2556271v2_genomic	77.5168	GCA_900174585.1_ASM90017458v1_genomic
GCA_025562715.2_ASM2556271v2_genomic	77.4706	GCA_010994335.1_ASM1099433v1_genomic
GCA_025562715.2_ASM2556271v2_genomic	77.4515	GCA_947331445.1_Parendozoicomonas_sp._strain_Alg238-R29_genomic
GCA_025562715.2_ASM2556271v2_genomic	77.4014	TARA_CO-0000777_METAG-metabat2_a101_c2k_e500.4
GCA_025562715.2_ASM2556271v2_genomic	77.3981	TARA_CO-0000702_METAG-metabat2_a101_c2k_e500.4
GCA_025562715.2_ASM2556271v2_genomic	77.3454	GCA_000373945.1_ASM37394v1_genomic
GCA_025562715.2_ASM2556271v2_genomic	77.319	GCA_947495845.1_4-162.fasta_genomic
GCA_025562715.2_ASM2556271v2_genomic	77.311	TARA_CO-0000697_METAG-metabat2_a101_c2k_e500.6
GCA_025562715.2_ASM2556271v2_genomic	77.0208	GCA_024509075.1_ASM2450907v1_genomic
GCA_025562715.2_ASM2556271v2_genomic	76.9864	TARA_CO-0000706_METAG-metabat2_a101_c2k_e500.5
GCA_025562715.2_ASM2556271v2_genomic	76.943	GCA_024606265.1_ASM2460626v1_genomic
GCA_025562715.2_ASM2556271v2_genomic	76.901	GCA_018263925.1_ASM1826392v1_genomic
GCA_025562715.2_ASM2556271v2_genomic	76.6545	GCA_004028165.1_ASM402816v1_genomic
TARA_CO-0000702_METAG-metabat2_a101_c2k_e500.4	100	TARA_CO-0000702_METAG-metabat2_a101_c2k_e500.4
TARA_CO-0000702_METAG-metabat2_a101_c2k_e500.4	99.6932	TARA_CO-0000706_METAG-metabat2_a101_c2k_e500.5
TARA_CO-0000702_METAG-metabat2_a101_c2k_e500.4	99.616	TARA_CO-0000777_METAG-metabat2_a101_c2k_e500.4
TARA_CO-0000702_METAG-metabat2_a101_c2k_e500.4	99.6128	TARA_CO-0000697_METAG-metabat2_a101_c2k_e500.6
TARA_CO-0000702_METAG-metabat2_a101_c2k_e500.4	81.8426	GCA_024509075.1_ASM2450907v1_genomic
TARA_CO-0000702_METAG-metabat2_a101_c2k_e500.4	78.9205	GCA_010994335.1_ASM1099433v1_genomic
TARA_CO-0000702_METAG-metabat2_a101_c2k_e500.4	78.9064	GCA_002864045.1_ASM286404v1_genomic
TARA_CO-0000702_METAG-metabat2_a101_c2k_e500.4	78.8955	GCA_010994325.1_ASM1099432v1_genomic
TARA_CO-0000702_METAG-metabat2_a101_c2k_e500.4	78.7159	GCA_024606265.1_ASM2460626v1_genomic
TARA_CO-0000702_METAG-metabat2_a101_c2k_e500.4	78.6633	GCA_023716865.1_ASM2371686v1_genomic
TARA_CO-0000702_METAG-metabat2_a101_c2k_e500.4	78.6282	GCA_001647025.2_EnAtr_2.0_genomic
TARA_CO-0000702_METAG-metabat2_a101_c2k_e500.4	78.6214	GCA_027366395.1_ASM2736639v1_genomic
TARA_CO-0000702_METAG-metabat2_a101_c2k_e500.4	78.6003	GCA_027366555.1_ASM2736655v1_genomic
TARA_CO-0000702_METAG-metabat2_a101_c2k_e500.4	78.4546	GCA_024606345.1_ASM2460634v1_genomic
TARA_CO-0000702_METAG-metabat2_a101_c2k_e500.4	78.4284	GCA_900299555.1_DpTailN28_genomic
TARA_CO-0000702_METAG-metabat2_a101_c2k_e500.4	78.1581	GCA_000373945.1_ASM37394v1_genomic
TARA_CO-0000702_METAG-metabat2_a101_c2k_e500.4	77.9325	GCA_001646955.1_KASP37_1.0_genomic
TARA_CO-0000702_METAG-metabat2_a101_c2k_e500.4	77.8928	GCA_947495845.1_4-162.fasta_genomic
TARA_CO-0000702_METAG-metabat2_a101_c2k_e500.4	77.6915	GCA_001646945.1_AVMART05_1.0_genomic
TARA_CO-0000702_METAG-metabat2_a101_c2k_e500.4	77.5892	TARA_CO-0000798_METAG-metabat2_a108_c2k_e500.34
TARA_CO-0000702_METAG-metabat2_a101_c2k_e500.4	77.5183	TARA_CO-0000908_METAG-metabat2_a108_c2k_e500.22
TARA_CO-0000702_METAG-metabat2_a101_c2k_e500.4	77.5073	TARA_CO-0000913_METAG-metabat2_a108_c2k_e500.28
TARA_CO-0000702_METAG-metabat2_a101_c2k_e500.4	77.4144	TARA_CO-0000797_METAG-metabat2_a108_c2k_e500.18
TARA_CO-0000702_METAG-metabat2_a101_c2k_e500.4	77.401	GCA_023822025.1_ASM2382202v1_genomic
TARA_CO-0000702_METAG-metabat2_a101_c2k_e500.4	77.342	GCA_001562015.1_ASM156201v1_genomic
TARA_CO-0000702_METAG-metabat2_a101_c2k_e500.4	77.3232	GCA_025562755.1_ASM2556275v1_genomic
TARA_CO-0000702_METAG-metabat2_a101_c2k_e500.4	77.1336	GCA_025562715.2_ASM2556271v2_genomic
TARA_CO-0000702_METAG-metabat2_a101_c2k_e500.4	77.117	GCA_001583435.1_ASM158343v1_genomic
TARA_CO-0000702_METAG-metabat2_a101_c2k_e500.4	77.087	GCA_000722565.1_ASM72256v1_genomic
TARA_CO-0000702_METAG-metabat2_a101_c2k_e500.4	76.9968	SCSIO12664.Complete.genome
TARA_CO-0000702_METAG-metabat2_a101_c2k_e500.4	76.9705	GCA_024606225.1_ASM2460622v1_genomic
TARA_CO-0000702_METAG-metabat2_a101_c2k_e500.4	76.87	GCA_000722635.1_ASM72263v1_genomic
TARA_CO-0000702_METAG-metabat2_a101_c2k_e500.4	76.8127	GCA_018263925.1_ASM1826392v1_genomic
TARA_CO-0000702_METAG-metabat2_a101_c2k_e500.4	76.7995	GCA_009653635.1_ASM965363v1_genomic
TARA_CO-0000702_METAG-metabat2_a101_c2k_e500.4	76.7562	GCA_900174585.1_ASM90017458v1_genomic
TARA_CO-0000702_METAG-metabat2_a101_c2k_e500.4	76.3912	GCA_024606325.1_ASM2460632v1_genomic
TARA_CO-0000702_METAG-metabat2_a101_c2k_e500.4	76.2516	GCA_947331445.1_Parendozoicomonas_sp._strain_Alg238-R29_genomic
GCA_000722565.1_ASM72256v1_genomic	99.9874	GCA_000722565.1_ASM72256v1_genomic
GCA_000722565.1_ASM72256v1_genomic	99.8807	GCA_001583435.1_ASM158343v1_genomic
GCA_000722565.1_ASM72256v1_genomic	81.8042	GCA_025562715.2_ASM2556271v2_genomic
GCA_000722565.1_ASM72256v1_genomic	81.3074	GCA_025562755.1_ASM2556275v1_genomic
GCA_000722565.1_ASM72256v1_genomic	78.5998	GCA_023822025.1_ASM2382202v1_genomic
GCA_000722565.1_ASM72256v1_genomic	78.5595	GCA_000722635.1_ASM72263v1_genomic
GCA_000722565.1_ASM72256v1_genomic	78.4487	GCA_001562015.1_ASM156201v1_genomic
GCA_000722565.1_ASM72256v1_genomic	78.4311	GCA_023716865.1_ASM2371686v1_genomic
GCA_000722565.1_ASM72256v1_genomic	78.308	GCA_027366555.1_ASM2736655v1_genomic
GCA_000722565.1_ASM72256v1_genomic	78.263	GCA_027366395.1_ASM2736639v1_genomic
GCA_000722565.1_ASM72256v1_genomic	78.189	GCA_009653635.1_ASM965363v1_genomic
GCA_000722565.1_ASM72256v1_genomic	78.153	GCA_024606225.1_ASM2460622v1_genomic
GCA_000722565.1_ASM72256v1_genomic	78.0076	GCA_001646955.1_KASP37_1.0_genomic
GCA_000722565.1_ASM72256v1_genomic	77.9275	GCA_001646945.1_AVMART05_1.0_genomic
GCA_000722565.1_ASM72256v1_genomic	77.9038	SCSIO12664.Complete.genome
GCA_000722565.1_ASM72256v1_genomic	77.601	GCA_002864045.1_ASM286404v1_genomic
GCA_000722565.1_ASM72256v1_genomic	77.5895	GCA_900299555.1_DpTailN28_genomic
GCA_000722565.1_ASM72256v1_genomic	77.5143	GCA_024606325.1_ASM2460632v1_genomic
GCA_000722565.1_ASM72256v1_genomic	77.4448	GCA_024606265.1_ASM2460626v1_genomic
GCA_000722565.1_ASM72256v1_genomic	77.4193	GCA_947495845.1_4-162.fasta_genomic
GCA_000722565.1_ASM72256v1_genomic	77.4119	GCA_010994335.1_ASM1099433v1_genomic
GCA_000722565.1_ASM72256v1_genomic	77.3873	GCA_010994325.1_ASM1099432v1_genomic
GCA_000722565.1_ASM72256v1_genomic	77.3717	GCA_000373945.1_ASM37394v1_genomic
GCA_000722565.1_ASM72256v1_genomic	77.3207	GCA_900174585.1_ASM90017458v1_genomic
GCA_000722565.1_ASM72256v1_genomic	77.3006	GCA_001647025.2_EnAtr_2.0_genomic
GCA_000722565.1_ASM72256v1_genomic	77.2023	GCA_947331445.1_Parendozoicomonas_sp._strain_Alg238-R29_genomic
GCA_000722565.1_ASM72256v1_genomic	77.1841	GCA_024606345.1_ASM2460634v1_genomic
GCA_000722565.1_ASM72256v1_genomic	77.183	GCA_024509075.1_ASM2450907v1_genomic
GCA_000722565.1_ASM72256v1_genomic	77.1741	TARA_CO-0000697_METAG-metabat2_a101_c2k_e500.6
GCA_000722565.1_ASM72256v1_genomic	77.1468	TARA_CO-0000913_METAG-metabat2_a108_c2k_e500.28
GCA_000722565.1_ASM72256v1_genomic	77.0329	GCA_028728195.1_ASM2872819v1_genomic
GCA_000722565.1_ASM72256v1_genomic	77.0216	TARA_CO-0000702_METAG-metabat2_a101_c2k_e500.4
GCA_000722565.1_ASM72256v1_genomic	77.0121	TARA_CO-0000777_METAG-metabat2_a101_c2k_e500.4
GCA_000722565.1_ASM72256v1_genomic	76.9131	TARA_CO-0000798_METAG-metabat2_a108_c2k_e500.34
GCA_000722565.1_ASM72256v1_genomic	76.8707	TARA_CO-0000797_METAG-metabat2_a108_c2k_e500.18
GCA_000722565.1_ASM72256v1_genomic	76.7971	GCA_018263925.1_ASM1826392v1_genomic
GCA_000722565.1_ASM72256v1_genomic	76.726	TARA_CO-0000706_METAG-metabat2_a101_c2k_e500.5
GCA_000722565.1_ASM72256v1_genomic	76.6999	TARA_CO-0000908_METAG-metabat2_a108_c2k_e500.22
GCA_015163815.1_ASM1516381v1_genomic	100	GCA_015163815.1_ASM1516381v1_genomic
GCA_025562755.1_ASM2556275v1_genomic	100	GCA_025562755.1_ASM2556275v1_genomic
GCA_025562755.1_ASM2556275v1_genomic	89.4001	GCA_025562715.2_ASM2556271v2_genomic
GCA_025562755.1_ASM2556275v1_genomic	81.3964	GCA_000722565.1_ASM72256v1_genomic
GCA_025562755.1_ASM2556275v1_genomic	81.3521	GCA_001583435.1_ASM158343v1_genomic
GCA_025562755.1_ASM2556275v1_genomic	78.7729	SCSIO12664.Complete.genome
GCA_025562755.1_ASM2556275v1_genomic	78.5639	GCA_023822025.1_ASM2382202v1_genomic
GCA_025562755.1_ASM2556275v1_genomic	78.4997	GCA_001646955.1_KASP37_1.0_genomic
GCA_025562755.1_ASM2556275v1_genomic	78.4391	GCA_001562015.1_ASM156201v1_genomic
GCA_025562755.1_ASM2556275v1_genomic	78.4172	GCA_023716865.1_ASM2371686v1_genomic
GCA_025562755.1_ASM2556275v1_genomic	78.2143	GCA_027366395.1_ASM2736639v1_genomic
GCA_025562755.1_ASM2556275v1_genomic	78.129	GCA_027366555.1_ASM2736655v1_genomic
GCA_025562755.1_ASM2556275v1_genomic	78.128	GCA_009653635.1_ASM965363v1_genomic
GCA_025562755.1_ASM2556275v1_genomic	78.0877	GCA_001646945.1_AVMART05_1.0_genomic
GCA_025562755.1_ASM2556275v1_genomic	78.0149	GCA_000722635.1_ASM72263v1_genomic
GCA_025562755.1_ASM2556275v1_genomic	77.8777	GCA_024606225.1_ASM2460622v1_genomic
GCA_025562755.1_ASM2556275v1_genomic	77.706	GCA_900299555.1_DpTailN28_genomic
GCA_025562755.1_ASM2556275v1_genomic	77.4755	GCA_947495845.1_4-162.fasta_genomic
GCA_025562755.1_ASM2556275v1_genomic	77.4521	GCA_024606345.1_ASM2460634v1_genomic
GCA_025562755.1_ASM2556275v1_genomic	77.4487	GCA_002864045.1_ASM286404v1_genomic
GCA_025562755.1_ASM2556275v1_genomic	77.4383	GCA_000373945.1_ASM37394v1_genomic
GCA_025562755.1_ASM2556275v1_genomic	77.4134	GCA_900174585.1_ASM90017458v1_genomic
GCA_025562755.1_ASM2556275v1_genomic	77.3364	GCA_010994325.1_ASM1099432v1_genomic
GCA_025562755.1_ASM2556275v1_genomic	77.3173	GCA_024606325.1_ASM2460632v1_genomic
GCA_025562755.1_ASM2556275v1_genomic	77.3146	GCA_010994335.1_ASM1099433v1_genomic
GCA_025562755.1_ASM2556275v1_genomic	77.2907	GCA_001647025.2_EnAtr_2.0_genomic
GCA_025562755.1_ASM2556275v1_genomic	77.1837	GCA_018263925.1_ASM1826392v1_genomic
GCA_025562755.1_ASM2556275v1_genomic	77.18	TARA_CO-0000697_METAG-metabat2_a101_c2k_e500.6
GCA_025562755.1_ASM2556275v1_genomic	77.1676	TARA_CO-0000798_METAG-metabat2_a108_c2k_e500.34
GCA_025562755.1_ASM2556275v1_genomic	77.1409	TARA_CO-0000797_METAG-metabat2_a108_c2k_e500.18
GCA_025562755.1_ASM2556275v1_genomic	77.0966	GCA_024509075.1_ASM2450907v1_genomic
GCA_025562755.1_ASM2556275v1_genomic	77.0797	TARA_CO-0000913_METAG-metabat2_a108_c2k_e500.28
GCA_025562755.1_ASM2556275v1_genomic	77.0791	TARA_CO-0000702_METAG-metabat2_a101_c2k_e500.4
GCA_025562755.1_ASM2556275v1_genomic	77.0501	TARA_CO-0000908_METAG-metabat2_a108_c2k_e500.22
GCA_025562755.1_ASM2556275v1_genomic	77.0346	GCA_024606265.1_ASM2460626v1_genomic
GCA_025562755.1_ASM2556275v1_genomic	77.0334	TARA_CO-0000777_METAG-metabat2_a101_c2k_e500.4
GCA_025562755.1_ASM2556275v1_genomic	76.9817	GCA_947331445.1_Parendozoicomonas_sp._strain_Alg238-R29_genomic
GCA_025562755.1_ASM2556275v1_genomic	76.7246	TARA_CO-0000706_METAG-metabat2_a101_c2k_e500.5
GCA_025562755.1_ASM2556275v1_genomic	76.5865	GCA_004028165.1_ASM402816v1_genomic
TARA_CO-0000706_METAG-metabat2_a101_c2k_e500.5	100	TARA_CO-0000706_METAG-metabat2_a101_c2k_e500.5
TARA_CO-0000706_METAG-metabat2_a101_c2k_e500.5	99.7716	TARA_CO-0000702_METAG-metabat2_a101_c2k_e500.4
TARA_CO-0000706_METAG-metabat2_a101_c2k_e500.5	99.669	TARA_CO-0000777_METAG-metabat2_a101_c2k_e500.4
TARA_CO-0000706_METAG-metabat2_a101_c2k_e500.5	99.6347	TARA_CO-0000697_METAG-metabat2_a101_c2k_e500.6
TARA_CO-0000706_METAG-metabat2_a101_c2k_e500.5	81.8132	GCA_024509075.1_ASM2450907v1_genomic
TARA_CO-0000706_METAG-metabat2_a101_c2k_e500.5	78.8761	GCA_023716865.1_ASM2371686v1_genomic
TARA_CO-0000706_METAG-metabat2_a101_c2k_e500.5	78.7197	GCA_010994325.1_ASM1099432v1_genomic
TARA_CO-0000706_METAG-metabat2_a101_c2k_e500.5	78.6724	GCA_002864045.1_ASM286404v1_genomic
TARA_CO-0000706_METAG-metabat2_a101_c2k_e500.5	78.6359	GCA_001647025.2_EnAtr_2.0_genomic
TARA_CO-0000706_METAG-metabat2_a101_c2k_e500.5	78.6079	GCA_024606265.1_ASM2460626v1_genomic
TARA_CO-0000706_METAG-metabat2_a101_c2k_e500.5	78.589	GCA_010994335.1_ASM1099433v1_genomic
TARA_CO-0000706_METAG-metabat2_a101_c2k_e500.5	78.5549	GCA_027366555.1_ASM2736655v1_genomic
TARA_CO-0000706_METAG-metabat2_a101_c2k_e500.5	78.497	GCA_027366395.1_ASM2736639v1_genomic
TARA_CO-0000706_METAG-metabat2_a101_c2k_e500.5	78.442	GCA_024606345.1_ASM2460634v1_genomic
TARA_CO-0000706_METAG-metabat2_a101_c2k_e500.5	78.0499	GCA_900299555.1_DpTailN28_genomic
TARA_CO-0000706_METAG-metabat2_a101_c2k_e500.5	77.7991	GCA_000373945.1_ASM37394v1_genomic
TARA_CO-0000706_METAG-metabat2_a101_c2k_e500.5	77.5834	GCA_947495845.1_4-162.fasta_genomic
TARA_CO-0000706_METAG-metabat2_a101_c2k_e500.5	77.5608	GCA_001646955.1_KASP37_1.0_genomic
TARA_CO-0000706_METAG-metabat2_a101_c2k_e500.5	77.5289	TARA_CO-0000798_METAG-metabat2_a108_c2k_e500.34
TARA_CO-0000706_METAG-metabat2_a101_c2k_e500.5	77.4976	TARA_CO-0000913_METAG-metabat2_a108_c2k_e500.28
TARA_CO-0000706_METAG-metabat2_a101_c2k_e500.5	77.466	TARA_CO-0000908_METAG-metabat2_a108_c2k_e500.22
TARA_CO-0000706_METAG-metabat2_a101_c2k_e500.5	77.3539	TARA_CO-0000797_METAG-metabat2_a108_c2k_e500.18
TARA_CO-0000706_METAG-metabat2_a101_c2k_e500.5	77.3004	GCA_001646945.1_AVMART05_1.0_genomic
TARA_CO-0000706_METAG-metabat2_a101_c2k_e500.5	77.2725	GCA_025562755.1_ASM2556275v1_genomic
TARA_CO-0000706_METAG-metabat2_a101_c2k_e500.5	77.0742	GCA_023822025.1_ASM2382202v1_genomic
TARA_CO-0000706_METAG-metabat2_a101_c2k_e500.5	77.0477	GCA_025562715.2_ASM2556271v2_genomic
TARA_CO-0000706_METAG-metabat2_a101_c2k_e500.5	77.0403	GCA_018263925.1_ASM1826392v1_genomic
TARA_CO-0000706_METAG-metabat2_a101_c2k_e500.5	76.9837	GCA_001583435.1_ASM158343v1_genomic
TARA_CO-0000706_METAG-metabat2_a101_c2k_e500.5	76.9337	SCSIO12664.Complete.genome
TARA_CO-0000706_METAG-metabat2_a101_c2k_e500.5	76.9329	GCA_001562015.1_ASM156201v1_genomic
TARA_CO-0000706_METAG-metabat2_a101_c2k_e500.5	76.918	GCA_000722565.1_ASM72256v1_genomic
TARA_CO-0000706_METAG-metabat2_a101_c2k_e500.5	76.8265	GCA_024606225.1_ASM2460622v1_genomic
TARA_CO-0000706_METAG-metabat2_a101_c2k_e500.5	76.6696	GCA_009653635.1_ASM965363v1_genomic
TARA_CO-0000706_METAG-metabat2_a101_c2k_e500.5	76.6145	GCA_900174585.1_ASM90017458v1_genomic
TARA_CO-0000706_METAG-metabat2_a101_c2k_e500.5	76.4984	GCA_000722635.1_ASM72263v1_genomic
TARA_CO-0000706_METAG-metabat2_a101_c2k_e500.5	76.4519	GCA_024606325.1_ASM2460632v1_genomic
TARA_CO-0000706_METAG-metabat2_a101_c2k_e500.5	76.0741	GCA_947331445.1_Parendozoicomonas_sp._strain_Alg238-R29_genomic
GCA_000722635.1_ASM72263v1_genomic	99.9782	GCA_000722635.1_ASM72263v1_genomic
GCA_000722635.1_ASM72263v1_genomic	81.6421	GCA_001562015.1_ASM156201v1_genomic
GCA_000722635.1_ASM72263v1_genomic	80.5733	GCA_023822025.1_ASM2382202v1_genomic
GCA_000722635.1_ASM72263v1_genomic	80.4914	GCA_024606225.1_ASM2460622v1_genomic
GCA_000722635.1_ASM72263v1_genomic	80.4214	GCA_024606325.1_ASM2460632v1_genomic
GCA_000722635.1_ASM72263v1_genomic	78.7797	GCA_001583435.1_ASM158343v1_genomic
GCA_000722635.1_ASM72263v1_genomic	78.5399	GCA_009653635.1_ASM965363v1_genomic
GCA_000722635.1_ASM72263v1_genomic	78.4633	GCA_025562715.2_ASM2556271v2_genomic
GCA_000722635.1_ASM72263v1_genomic	78.3785	GCA_000722565.1_ASM72256v1_genomic
GCA_000722635.1_ASM72263v1_genomic	78.3097	SCSIO12664.Complete.genome
GCA_000722635.1_ASM72263v1_genomic	78.0995	GCA_025562755.1_ASM2556275v1_genomic
GCA_000722635.1_ASM72263v1_genomic	77.8967	GCA_001646945.1_AVMART05_1.0_genomic
GCA_000722635.1_ASM72263v1_genomic	77.8938	GCA_027366395.1_ASM2736639v1_genomic
GCA_000722635.1_ASM72263v1_genomic	77.8577	GCA_023716865.1_ASM2371686v1_genomic
GCA_000722635.1_ASM72263v1_genomic	77.854	GCA_001646955.1_KASP37_1.0_genomic
GCA_000722635.1_ASM72263v1_genomic	77.8221	GCA_027366555.1_ASM2736655v1_genomic
GCA_000722635.1_ASM72263v1_genomic	77.6682	GCA_947495845.1_4-162.fasta_genomic
GCA_000722635.1_ASM72263v1_genomic	77.608	GCA_024606345.1_ASM2460634v1_genomic
GCA_000722635.1_ASM72263v1_genomic	77.5712	GCA_900174585.1_ASM90017458v1_genomic
GCA_000722635.1_ASM72263v1_genomic	77.5521	GCA_900299555.1_DpTailN28_genomic
GCA_000722635.1_ASM72263v1_genomic	77.4741	GCA_024509075.1_ASM2450907v1_genomic
GCA_000722635.1_ASM72263v1_genomic	77.3683	GCA_001647025.2_EnAtr_2.0_genomic
GCA_000722635.1_ASM72263v1_genomic	77.3674	GCA_002864045.1_ASM286404v1_genomic
GCA_000722635.1_ASM72263v1_genomic	77.254	GCA_010994335.1_ASM1099433v1_genomic
GCA_000722635.1_ASM72263v1_genomic	77.2472	GCA_010994325.1_ASM1099432v1_genomic
GCA_000722635.1_ASM72263v1_genomic	77.1207	TARA_CO-0000908_METAG-metabat2_a108_c2k_e500.22
GCA_000722635.1_ASM72263v1_genomic	77.1175	TARA_CO-0000798_METAG-metabat2_a108_c2k_e500.34
GCA_000722635.1_ASM72263v1_genomic	77.0733	TARA_CO-0000913_METAG-metabat2_a108_c2k_e500.28
GCA_000722635.1_ASM72263v1_genomic	77.0036	TARA_CO-0000797_METAG-metabat2_a108_c2k_e500.18
GCA_000722635.1_ASM72263v1_genomic	76.9576	GCA_018263925.1_ASM1826392v1_genomic
GCA_000722635.1_ASM72263v1_genomic	76.9415	GCA_000373945.1_ASM37394v1_genomic
GCA_000722635.1_ASM72263v1_genomic	76.9061	TARA_CO-0000777_METAG-metabat2_a101_c2k_e500.4
GCA_000722635.1_ASM72263v1_genomic	76.798	GCA_024606265.1_ASM2460626v1_genomic
GCA_000722635.1_ASM72263v1_genomic	76.7834	TARA_CO-0000697_METAG-metabat2_a101_c2k_e500.6
GCA_000722635.1_ASM72263v1_genomic	76.7431	TARA_CO-0000702_METAG-metabat2_a101_c2k_e500.4
GCA_000722635.1_ASM72263v1_genomic	76.6298	GCA_947331445.1_Parendozoicomonas_sp._strain_Alg238-R29_genomic
GCA_000722635.1_ASM72263v1_genomic	76.3467	TARA_CO-0000706_METAG-metabat2_a101_c2k_e500.5
GCA_027366395.1_ASM2736639v1_genomic	100	GCA_027366395.1_ASM2736639v1_genomic
GCA_027366395.1_ASM2736639v1_genomic	99.933	GCA_027366555.1_ASM2736655v1_genomic
GCA_027366395.1_ASM2736639v1_genomic	95.321	GCA_010994335.1_ASM1099433v1_genomic
GCA_027366395.1_ASM2736639v1_genomic	95.2715	GCA_010994325.1_ASM1099432v1_genomic
GCA_027366395.1_ASM2736639v1_genomic	95.252	GCA_002864045.1_ASM286404v1_genomic
GCA_027366395.1_ASM2736639v1_genomic	89.3464	GCA_024606345.1_ASM2460634v1_genomic
GCA_027366395.1_ASM2736639v1_genomic	86.8819	GCA_024606265.1_ASM2460626v1_genomic
GCA_027366395.1_ASM2736639v1_genomic	84.6132	GCA_001647025.2_EnAtr_2.0_genomic
GCA_027366395.1_ASM2736639v1_genomic	84.5379	GCA_023716865.1_ASM2371686v1_genomic
GCA_027366395.1_ASM2736639v1_genomic	81.5242	GCA_900299555.1_DpTailN28_genomic
GCA_027366395.1_ASM2736639v1_genomic	81.0556	GCA_000373945.1_ASM37394v1_genomic
GCA_027366395.1_ASM2736639v1_genomic	79.007	GCA_024509075.1_ASM2450907v1_genomic
GCA_027366395.1_ASM2736639v1_genomic	78.8936	TARA_CO-0000702_METAG-metabat2_a101_c2k_e500.4
GCA_027366395.1_ASM2736639v1_genomic	78.8332	GCA_001646945.1_AVMART05_1.0_genomic
GCA_027366395.1_ASM2736639v1_genomic	78.8189	GCA_001646955.1_KASP37_1.0_genomic
GCA_027366395.1_ASM2736639v1_genomic	78.8111	TARA_CO-0000706_METAG-metabat2_a101_c2k_e500.5
GCA_027366395.1_ASM2736639v1_genomic	78.7602	SCSIO12664.Complete.genome
GCA_027366395.1_ASM2736639v1_genomic	78.7201	TARA_CO-0000697_METAG-metabat2_a101_c2k_e500.6
GCA_027366395.1_ASM2736639v1_genomic	78.7187	TARA_CO-0000777_METAG-metabat2_a101_c2k_e500.4
GCA_027366395.1_ASM2736639v1_genomic	78.6535	GCA_947495845.1_4-162.fasta_genomic
GCA_027366395.1_ASM2736639v1_genomic	78.6182	GCA_023822025.1_ASM2382202v1_genomic
GCA_027366395.1_ASM2736639v1_genomic	78.5627	GCA_025562715.2_ASM2556271v2_genomic
GCA_027366395.1_ASM2736639v1_genomic	78.4497	TARA_CO-0000798_METAG-metabat2_a108_c2k_e500.34
GCA_027366395.1_ASM2736639v1_genomic	78.4489	GCA_001583435.1_ASM158343v1_genomic
GCA_027366395.1_ASM2736639v1_genomic	78.3254	TARA_CO-0000908_METAG-metabat2_a108_c2k_e500.22
GCA_027366395.1_ASM2736639v1_genomic	78.2788	GCA_000722565.1_ASM72256v1_genomic
GCA_027366395.1_ASM2736639v1_genomic	78.2573	GCA_025562755.1_ASM2556275v1_genomic
GCA_027366395.1_ASM2736639v1_genomic	78.1124	TARA_CO-0000797_METAG-metabat2_a108_c2k_e500.18
GCA_027366395.1_ASM2736639v1_genomic	78.1101	TARA_CO-0000913_METAG-metabat2_a108_c2k_e500.28
GCA_027366395.1_ASM2736639v1_genomic	77.8757	GCA_001562015.1_ASM156201v1_genomic
GCA_027366395.1_ASM2736639v1_genomic	77.7617	GCA_000722635.1_ASM72263v1_genomic
GCA_027366395.1_ASM2736639v1_genomic	77.6732	GCA_009653635.1_ASM965363v1_genomic
GCA_027366395.1_ASM2736639v1_genomic	77.621	GCA_024606225.1_ASM2460622v1_genomic
GCA_027366395.1_ASM2736639v1_genomic	77.1266	GCA_024606325.1_ASM2460632v1_genomic
GCA_027366395.1_ASM2736639v1_genomic	77.1253	GCA_018263925.1_ASM1826392v1_genomic
GCA_027366395.1_ASM2736639v1_genomic	77.04	GCA_900174585.1_ASM90017458v1_genomic
GCA_027366395.1_ASM2736639v1_genomic	76.6214	GCA_947331445.1_Parendozoicomonas_sp._strain_Alg238-R29_genomic
GCA_027366395.1_ASM2736639v1_genomic	76.2063	GCA_004028165.1_ASM402816v1_genomic
TARA_CO-0000777_METAG-metabat2_a101_c2k_e500.4	100	TARA_CO-0000777_METAG-metabat2_a101_c2k_e500.4
TARA_CO-0000777_METAG-metabat2_a101_c2k_e500.4	99.7175	TARA_CO-0000702_METAG-metabat2_a101_c2k_e500.4
TARA_CO-0000777_METAG-metabat2_a101_c2k_e500.4	99.688	TARA_CO-0000706_METAG-metabat2_a101_c2k_e500.5
TARA_CO-0000777_METAG-metabat2_a101_c2k_e500.4	99.6161	TARA_CO-0000697_METAG-metabat2_a101_c2k_e500.6
TARA_CO-0000777_METAG-metabat2_a101_c2k_e500.4	81.4916	GCA_024509075.1_ASM2450907v1_genomic
TARA_CO-0000777_METAG-metabat2_a101_c2k_e500.4	78.8877	GCA_023716865.1_ASM2371686v1_genomic
TARA_CO-0000777_METAG-metabat2_a101_c2k_e500.4	78.8068	GCA_002864045.1_ASM286404v1_genomic
TARA_CO-0000777_METAG-metabat2_a101_c2k_e500.4	78.8034	GCA_010994325.1_ASM1099432v1_genomic
TARA_CO-0000777_METAG-metabat2_a101_c2k_e500.4	78.7777	GCA_010994335.1_ASM1099433v1_genomic
TARA_CO-0000777_METAG-metabat2_a101_c2k_e500.4	78.5758	GCA_001647025.2_EnAtr_2.0_genomic
TARA_CO-0000777_METAG-metabat2_a101_c2k_e500.4	78.5605	GCA_027366555.1_ASM2736655v1_genomic
TARA_CO-0000777_METAG-metabat2_a101_c2k_e500.4	78.537	GCA_027366395.1_ASM2736639v1_genomic
TARA_CO-0000777_METAG-metabat2_a101_c2k_e500.4	78.4317	GCA_024606345.1_ASM2460634v1_genomic
TARA_CO-0000777_METAG-metabat2_a101_c2k_e500.4	78.4241	GCA_024606265.1_ASM2460626v1_genomic
TARA_CO-0000777_METAG-metabat2_a101_c2k_e500.4	78.217	GCA_900299555.1_DpTailN28_genomic
TARA_CO-0000777_METAG-metabat2_a101_c2k_e500.4	78.0372	GCA_000373945.1_ASM37394v1_genomic
TARA_CO-0000777_METAG-metabat2_a101_c2k_e500.4	77.7651	TARA_CO-0000798_METAG-metabat2_a108_c2k_e500.34
TARA_CO-0000777_METAG-metabat2_a101_c2k_e500.4	77.7377	GCA_947495845.1_4-162.fasta_genomic
TARA_CO-0000777_METAG-metabat2_a101_c2k_e500.4	77.6949	GCA_001646945.1_AVMART05_1.0_genomic
TARA_CO-0000777_METAG-metabat2_a101_c2k_e500.4	77.6877	TARA_CO-0000908_METAG-metabat2_a108_c2k_e500.22
TARA_CO-0000777_METAG-metabat2_a101_c2k_e500.4	77.6718	TARA_CO-0000913_METAG-metabat2_a108_c2k_e500.28
TARA_CO-0000777_METAG-metabat2_a101_c2k_e500.4	77.65	GCA_025562755.1_ASM2556275v1_genomic
TARA_CO-0000777_METAG-metabat2_a101_c2k_e500.4	77.6355	GCA_001646955.1_KASP37_1.0_genomic
TARA_CO-0000777_METAG-metabat2_a101_c2k_e500.4	77.4705	TARA_CO-0000797_METAG-metabat2_a108_c2k_e500.18
TARA_CO-0000777_METAG-metabat2_a101_c2k_e500.4	77.4553	GCA_023822025.1_ASM2382202v1_genomic
TARA_CO-0000777_METAG-metabat2_a101_c2k_e500.4	77.3585	GCA_025562715.2_ASM2556271v2_genomic
TARA_CO-0000777_METAG-metabat2_a101_c2k_e500.4	77.2941	GCA_001562015.1_ASM156201v1_genomic
TARA_CO-0000777_METAG-metabat2_a101_c2k_e500.4	77.2627	GCA_000722565.1_ASM72256v1_genomic
TARA_CO-0000777_METAG-metabat2_a101_c2k_e500.4	77.2421	SCSIO12664.Complete.genome
TARA_CO-0000777_METAG-metabat2_a101_c2k_e500.4	77.208	GCA_001583435.1_ASM158343v1_genomic
TARA_CO-0000777_METAG-metabat2_a101_c2k_e500.4	77.0654	GCA_018263925.1_ASM1826392v1_genomic
TARA_CO-0000777_METAG-metabat2_a101_c2k_e500.4	77.0591	GCA_024606225.1_ASM2460622v1_genomic
TARA_CO-0000777_METAG-metabat2_a101_c2k_e500.4	77.0152	GCA_900174585.1_ASM90017458v1_genomic
TARA_CO-0000777_METAG-metabat2_a101_c2k_e500.4	76.8616	GCA_009653635.1_ASM965363v1_genomic
TARA_CO-0000777_METAG-metabat2_a101_c2k_e500.4	76.7256	GCA_000722635.1_ASM72263v1_genomic
TARA_CO-0000777_METAG-metabat2_a101_c2k_e500.4	76.5531	GCA_024606325.1_ASM2460632v1_genomic
TARA_CO-0000777_METAG-metabat2_a101_c2k_e500.4	76.3564	GCA_947331445.1_Parendozoicomonas_sp._strain_Alg238-R29_genomic
GCA_001562015.1_ASM156201v1_genomic	100	GCA_001562015.1_ASM156201v1_genomic
GCA_001562015.1_ASM156201v1_genomic	81.5075	GCA_000722635.1_ASM72263v1_genomic
GCA_001562015.1_ASM156201v1_genomic	80.3017	GCA_024606225.1_ASM2460622v1_genomic
GCA_001562015.1_ASM156201v1_genomic	80.2776	GCA_023822025.1_ASM2382202v1_genomic
GCA_001562015.1_ASM156201v1_genomic	80.1222	GCA_024606325.1_ASM2460632v1_genomic
GCA_001562015.1_ASM156201v1_genomic	78.8058	GCA_009653635.1_ASM965363v1_genomic
GCA_001562015.1_ASM156201v1_genomic	78.7374	GCA_025562715.2_ASM2556271v2_genomic
GCA_001562015.1_ASM156201v1_genomic	78.2327	GCA_001583435.1_ASM158343v1_genomic
GCA_001562015.1_ASM156201v1_genomic	78.1918	GCA_000722565.1_ASM72256v1_genomic
GCA_001562015.1_ASM156201v1_genomic	78.1818	GCA_025562755.1_ASM2556275v1_genomic
GCA_001562015.1_ASM156201v1_genomic	78.1613	GCA_001646945.1_AVMART05_1.0_genomic
GCA_001562015.1_ASM156201v1_genomic	78.0699	GCA_027366395.1_ASM2736639v1_genomic
GCA_001562015.1_ASM156201v1_genomic	78.014	GCA_001646955.1_KASP37_1.0_genomic
GCA_001562015.1_ASM156201v1_genomic	77.9781	GCA_027366555.1_ASM2736655v1_genomic
GCA_001562015.1_ASM156201v1_genomic	77.8368	SCSIO12664.Complete.genome
GCA_001562015.1_ASM156201v1_genomic	77.7785	GCA_947495845.1_4-162.fasta_genomic
GCA_001562015.1_ASM156201v1_genomic	77.7338	GCA_001647025.2_EnAtr_2.0_genomic
GCA_001562015.1_ASM156201v1_genomic	77.7004	GCA_900299555.1_DpTailN28_genomic
GCA_001562015.1_ASM156201v1_genomic	77.655	GCA_024606345.1_ASM2460634v1_genomic
GCA_001562015.1_ASM156201v1_genomic	77.6423	GCA_023716865.1_ASM2371686v1_genomic
GCA_001562015.1_ASM156201v1_genomic	77.5831	GCA_002864045.1_ASM286404v1_genomic
GCA_001562015.1_ASM156201v1_genomic	77.4789	GCA_024509075.1_ASM2450907v1_genomic
GCA_001562015.1_ASM156201v1_genomic	77.4529	GCA_010994325.1_ASM1099432v1_genomic
GCA_001562015.1_ASM156201v1_genomic	77.4376	GCA_010994335.1_ASM1099433v1_genomic
GCA_001562015.1_ASM156201v1_genomic	77.3835	TARA_CO-0000702_METAG-metabat2_a101_c2k_e500.4
GCA_001562015.1_ASM156201v1_genomic	77.3379	TARA_CO-0000798_METAG-metabat2_a108_c2k_e500.34
GCA_001562015.1_ASM156201v1_genomic	77.3291	TARA_CO-0000777_METAG-metabat2_a101_c2k_e500.4
GCA_001562015.1_ASM156201v1_genomic	77.3083	TARA_CO-0000697_METAG-metabat2_a101_c2k_e500.6
GCA_001562015.1_ASM156201v1_genomic	77.2962	GCA_000373945.1_ASM37394v1_genomic
GCA_001562015.1_ASM156201v1_genomic	77.1924	GCA_018263925.1_ASM1826392v1_genomic
GCA_001562015.1_ASM156201v1_genomic	77.1828	GCA_900174585.1_ASM90017458v1_genomic
GCA_001562015.1_ASM156201v1_genomic	77.1535	TARA_CO-0000797_METAG-metabat2_a108_c2k_e500.18
GCA_001562015.1_ASM156201v1_genomic	77.1039	TARA_CO-0000913_METAG-metabat2_a108_c2k_e500.28
GCA_001562015.1_ASM156201v1_genomic	77.0469	GCA_947331445.1_Parendozoicomonas_sp._strain_Alg238-R29_genomic
GCA_001562015.1_ASM156201v1_genomic	77.0132	TARA_CO-0000908_METAG-metabat2_a108_c2k_e500.22
GCA_001562015.1_ASM156201v1_genomic	76.9341	GCA_024606265.1_ASM2460626v1_genomic
GCA_001562015.1_ASM156201v1_genomic	76.809	TARA_CO-0000706_METAG-metabat2_a101_c2k_e500.5
GCA_001562015.1_ASM156201v1_genomic	76.4507	GCA_004028165.1_ASM402816v1_genomic
GCA_027366555.1_ASM2736655v1_genomic	100	GCA_027366555.1_ASM2736655v1_genomic
GCA_027366555.1_ASM2736655v1_genomic	99.9251	GCA_027366395.1_ASM2736639v1_genomic
GCA_027366555.1_ASM2736655v1_genomic	95.3294	GCA_010994335.1_ASM1099433v1_genomic
GCA_027366555.1_ASM2736655v1_genomic	95.311	GCA_010994325.1_ASM1099432v1_genomic
GCA_027366555.1_ASM2736655v1_genomic	95.2777	GCA_002864045.1_ASM286404v1_genomic
GCA_027366555.1_ASM2736655v1_genomic	89.3426	GCA_024606345.1_ASM2460634v1_genomic
GCA_027366555.1_ASM2736655v1_genomic	86.7827	GCA_024606265.1_ASM2460626v1_genomic
GCA_027366555.1_ASM2736655v1_genomic	84.6764	GCA_001647025.2_EnAtr_2.0_genomic
GCA_027366555.1_ASM2736655v1_genomic	84.5505	GCA_023716865.1_ASM2371686v1_genomic
GCA_027366555.1_ASM2736655v1_genomic	81.4634	GCA_900299555.1_DpTailN28_genomic
GCA_027366555.1_ASM2736655v1_genomic	81.1303	GCA_000373945.1_ASM37394v1_genomic
GCA_027366555.1_ASM2736655v1_genomic	78.9312	GCA_024509075.1_ASM2450907v1_genomic
GCA_027366555.1_ASM2736655v1_genomic	78.8709	GCA_001646945.1_AVMART05_1.0_genomic
GCA_027366555.1_ASM2736655v1_genomic	78.8486	GCA_001646955.1_KASP37_1.0_genomic
GCA_027366555.1_ASM2736655v1_genomic	78.8042	TARA_CO-0000702_METAG-metabat2_a101_c2k_e500.4
GCA_027366555.1_ASM2736655v1_genomic	78.8036	SCSIO12664.Complete.genome
GCA_027366555.1_ASM2736655v1_genomic	78.7134	GCA_023822025.1_ASM2382202v1_genomic
GCA_027366555.1_ASM2736655v1_genomic	78.6835	TARA_CO-0000706_METAG-metabat2_a101_c2k_e500.5
GCA_027366555.1_ASM2736655v1_genomic	78.6474	TARA_CO-0000697_METAG-metabat2_a101_c2k_e500.6
GCA_027366555.1_ASM2736655v1_genomic	78.6187	TARA_CO-0000777_METAG-metabat2_a101_c2k_e500.4
GCA_027366555.1_ASM2736655v1_genomic	78.5515	GCA_947495845.1_4-162.fasta_genomic
GCA_027366555.1_ASM2736655v1_genomic	78.3546	GCA_025562715.2_ASM2556271v2_genomic
GCA_027366555.1_ASM2736655v1_genomic	78.2418	TARA_CO-0000798_METAG-metabat2_a108_c2k_e500.34
GCA_027366555.1_ASM2736655v1_genomic	78.2087	GCA_001583435.1_ASM158343v1_genomic
GCA_027366555.1_ASM2736655v1_genomic	78.1988	GCA_025562755.1_ASM2556275v1_genomic
GCA_027366555.1_ASM2736655v1_genomic	78.1009	TARA_CO-0000913_METAG-metabat2_a108_c2k_e500.28
GCA_027366555.1_ASM2736655v1_genomic	78.0755	TARA_CO-0000908_METAG-metabat2_a108_c2k_e500.22
GCA_027366555.1_ASM2736655v1_genomic	78.0615	GCA_000722635.1_ASM72263v1_genomic
GCA_027366555.1_ASM2736655v1_genomic	78.023	TARA_CO-0000797_METAG-metabat2_a108_c2k_e500.18
GCA_027366555.1_ASM2736655v1_genomic	77.9622	GCA_000722565.1_ASM72256v1_genomic
GCA_027366555.1_ASM2736655v1_genomic	77.8139	GCA_001562015.1_ASM156201v1_genomic
GCA_027366555.1_ASM2736655v1_genomic	77.6982	GCA_024606225.1_ASM2460622v1_genomic
GCA_027366555.1_ASM2736655v1_genomic	77.3411	GCA_009653635.1_ASM965363v1_genomic
GCA_027366555.1_ASM2736655v1_genomic	77.1845	GCA_024606325.1_ASM2460632v1_genomic
GCA_027366555.1_ASM2736655v1_genomic	76.9834	GCA_018263925.1_ASM1826392v1_genomic
GCA_027366555.1_ASM2736655v1_genomic	76.948	GCA_900174585.1_ASM90017458v1_genomic
GCA_027366555.1_ASM2736655v1_genomic	76.8494	GCA_947331445.1_Parendozoicomonas_sp._strain_Alg238-R29_genomic
GCA_027366555.1_ASM2736655v1_genomic	76.3029	GCA_004028165.1_ASM402816v1_genomic
TARA_CO-0000797_METAG-metabat2_a108_c2k_e500.18	100	TARA_CO-0000797_METAG-metabat2_a108_c2k_e500.18
TARA_CO-0000797_METAG-metabat2_a108_c2k_e500.18	99.8646	TARA_CO-0000798_METAG-metabat2_a108_c2k_e500.34
TARA_CO-0000797_METAG-metabat2_a108_c2k_e500.18	99.8389	TARA_CO-0000908_METAG-metabat2_a108_c2k_e500.22
TARA_CO-0000797_METAG-metabat2_a108_c2k_e500.18	99.8168	TARA_CO-0000913_METAG-metabat2_a108_c2k_e500.28
TARA_CO-0000797_METAG-metabat2_a108_c2k_e500.18	78.5946	GCA_900174585.1_ASM90017458v1_genomic
TARA_CO-0000797_METAG-metabat2_a108_c2k_e500.18	78.1647	GCA_002864045.1_ASM286404v1_genomic
TARA_CO-0000797_METAG-metabat2_a108_c2k_e500.18	78.1539	GCA_023716865.1_ASM2371686v1_genomic
TARA_CO-0000797_METAG-metabat2_a108_c2k_e500.18	77.9985	GCA_027366395.1_ASM2736639v1_genomic
TARA_CO-0000797_METAG-metabat2_a108_c2k_e500.18	77.9577	GCA_010994325.1_ASM1099432v1_genomic
TARA_CO-0000797_METAG-metabat2_a108_c2k_e500.18	77.8901	GCA_947331445.1_Parendozoicomonas_sp._strain_Alg238-R29_genomic
TARA_CO-0000797_METAG-metabat2_a108_c2k_e500.18	77.8571	GCA_027366555.1_ASM2736655v1_genomic
TARA_CO-0000797_METAG-metabat2_a108_c2k_e500.18	77.8148	GCA_010994335.1_ASM1099433v1_genomic
TARA_CO-0000797_METAG-metabat2_a108_c2k_e500.18	77.7637	TARA_CO-0000697_METAG-metabat2_a101_c2k_e500.6
TARA_CO-0000797_METAG-metabat2_a108_c2k_e500.18	77.7604	GCA_025562715.2_ASM2556271v2_genomic
TARA_CO-0000797_METAG-metabat2_a108_c2k_e500.18	77.7376	TARA_CO-0000702_METAG-metabat2_a101_c2k_e500.4
TARA_CO-0000797_METAG-metabat2_a108_c2k_e500.18	77.5537	TARA_CO-0000777_METAG-metabat2_a101_c2k_e500.4
TARA_CO-0000797_METAG-metabat2_a108_c2k_e500.18	77.5435	TARA_CO-0000706_METAG-metabat2_a101_c2k_e500.5
TARA_CO-0000797_METAG-metabat2_a108_c2k_e500.18	77.444	GCA_024606345.1_ASM2460634v1_genomic
TARA_CO-0000797_METAG-metabat2_a108_c2k_e500.18	77.3648	GCA_947495845.1_4-162.fasta_genomic
TARA_CO-0000797_METAG-metabat2_a108_c2k_e500.18	77.3266	GCA_001647025.2_EnAtr_2.0_genomic
TARA_CO-0000797_METAG-metabat2_a108_c2k_e500.18	77.3224	GCA_001646945.1_AVMART05_1.0_genomic
TARA_CO-0000797_METAG-metabat2_a108_c2k_e500.18	77.2813	GCA_018263925.1_ASM1826392v1_genomic
TARA_CO-0000797_METAG-metabat2_a108_c2k_e500.18	77.2321	GCA_025562755.1_ASM2556275v1_genomic
TARA_CO-0000797_METAG-metabat2_a108_c2k_e500.18	77.1898	GCA_024606265.1_ASM2460626v1_genomic
TARA_CO-0000797_METAG-metabat2_a108_c2k_e500.18	77.1441	GCA_900299555.1_DpTailN28_genomic
TARA_CO-0000797_METAG-metabat2_a108_c2k_e500.18	77.1292	GCA_024509075.1_ASM2450907v1_genomic
TARA_CO-0000797_METAG-metabat2_a108_c2k_e500.18	77.0596	GCA_000722635.1_ASM72263v1_genomic
TARA_CO-0000797_METAG-metabat2_a108_c2k_e500.18	77.0583	GCA_001562015.1_ASM156201v1_genomic
TARA_CO-0000797_METAG-metabat2_a108_c2k_e500.18	77.0512	GCA_001646955.1_KASP37_1.0_genomic
TARA_CO-0000797_METAG-metabat2_a108_c2k_e500.18	77.0154	GCA_024606225.1_ASM2460622v1_genomic
TARA_CO-0000797_METAG-metabat2_a108_c2k_e500.18	76.9124	GCA_000373945.1_ASM37394v1_genomic
TARA_CO-0000797_METAG-metabat2_a108_c2k_e500.18	76.8768	GCA_001583435.1_ASM158343v1_genomic
TARA_CO-0000797_METAG-metabat2_a108_c2k_e500.18	76.8227	GCA_000722565.1_ASM72256v1_genomic
TARA_CO-0000797_METAG-metabat2_a108_c2k_e500.18	76.7815	GCA_023822025.1_ASM2382202v1_genomic
GCA_001583435.1_ASM158343v1_genomic	100	GCA_001583435.1_ASM158343v1_genomic
GCA_001583435.1_ASM158343v1_genomic	99.8807	GCA_000722565.1_ASM72256v1_genomic
GCA_001583435.1_ASM158343v1_genomic	81.6566	GCA_025562715.2_ASM2556271v2_genomic
GCA_001583435.1_ASM158343v1_genomic	81.4646	GCA_025562755.1_ASM2556275v1_genomic
GCA_001583435.1_ASM158343v1_genomic	78.8955	GCA_000722635.1_ASM72263v1_genomic
GCA_001583435.1_ASM158343v1_genomic	78.8526	GCA_023822025.1_ASM2382202v1_genomic
GCA_001583435.1_ASM158343v1_genomic	78.5549	GCA_009653635.1_ASM965363v1_genomic
GCA_001583435.1_ASM158343v1_genomic	78.4846	GCA_001562015.1_ASM156201v1_genomic
GCA_001583435.1_ASM158343v1_genomic	78.4401	SCSIO12664.Complete.genome
GCA_001583435.1_ASM158343v1_genomic	78.2849	GCA_024606225.1_ASM2460622v1_genomic
GCA_001583435.1_ASM158343v1_genomic	78.2328	GCA_027366395.1_ASM2736639v1_genomic
GCA_001583435.1_ASM158343v1_genomic	78.1876	GCA_023716865.1_ASM2371686v1_genomic
GCA_001583435.1_ASM158343v1_genomic	78.1852	GCA_027366555.1_ASM2736655v1_genomic
GCA_001583435.1_ASM158343v1_genomic	77.9597	GCA_001646955.1_KASP37_1.0_genomic
GCA_001583435.1_ASM158343v1_genomic	77.9407	GCA_001646945.1_AVMART05_1.0_genomic
GCA_001583435.1_ASM158343v1_genomic	77.8959	GCA_900299555.1_DpTailN28_genomic
GCA_001583435.1_ASM158343v1_genomic	77.573	GCA_024509075.1_ASM2450907v1_genomic
GCA_001583435.1_ASM158343v1_genomic	77.5417	GCA_010994325.1_ASM1099432v1_genomic
GCA_001583435.1_ASM158343v1_genomic	77.5216	GCA_010994335.1_ASM1099433v1_genomic
GCA_001583435.1_ASM158343v1_genomic	77.5006	GCA_002864045.1_ASM286404v1_genomic
GCA_001583435.1_ASM158343v1_genomic	77.4857	GCA_024606325.1_ASM2460632v1_genomic
GCA_001583435.1_ASM158343v1_genomic	77.4766	GCA_024606265.1_ASM2460626v1_genomic
GCA_001583435.1_ASM158343v1_genomic	77.3976	GCA_947495845.1_4-162.fasta_genomic
GCA_001583435.1_ASM158343v1_genomic	77.3798	GCA_001647025.2_EnAtr_2.0_genomic
GCA_001583435.1_ASM158343v1_genomic	77.379	GCA_000373945.1_ASM37394v1_genomic
GCA_001583435.1_ASM158343v1_genomic	77.3705	GCA_024606345.1_ASM2460634v1_genomic
GCA_001583435.1_ASM158343v1_genomic	77.3469	GCA_900174585.1_ASM90017458v1_genomic
GCA_001583435.1_ASM158343v1_genomic	77.2938	GCA_947331445.1_Parendozoicomonas_sp._strain_Alg238-R29_genomic
GCA_001583435.1_ASM158343v1_genomic	77.2546	GCA_018263925.1_ASM1826392v1_genomic
GCA_001583435.1_ASM158343v1_genomic	77.2173	TARA_CO-0000697_METAG-metabat2_a101_c2k_e500.6
GCA_001583435.1_ASM158343v1_genomic	77.158	TARA_CO-0000702_METAG-metabat2_a101_c2k_e500.4
GCA_001583435.1_ASM158343v1_genomic	77.0607	TARA_CO-0000777_METAG-metabat2_a101_c2k_e500.4
GCA_001583435.1_ASM158343v1_genomic	76.9155	TARA_CO-0000797_METAG-metabat2_a108_c2k_e500.18
GCA_001583435.1_ASM158343v1_genomic	76.8518	TARA_CO-0000913_METAG-metabat2_a108_c2k_e500.28
GCA_001583435.1_ASM158343v1_genomic	76.8434	TARA_CO-0000798_METAG-metabat2_a108_c2k_e500.34
GCA_001583435.1_ASM158343v1_genomic	76.7922	TARA_CO-0000908_METAG-metabat2_a108_c2k_e500.22
GCA_001583435.1_ASM158343v1_genomic	76.7355	TARA_CO-0000706_METAG-metabat2_a101_c2k_e500.5
GCA_018263925.1_ASM1826392v1_genomic	100	GCA_018263925.1_ASM1826392v1_genomic
GCA_018263925.1_ASM1826392v1_genomic	78.23	GCA_023146365.1_ASM2314636v1_genomic
GCA_018263925.1_ASM1826392v1_genomic	77.6487	TARA_CO-0000798_METAG-metabat2_a108_c2k_e500.34
GCA_018263925.1_ASM1826392v1_genomic	77.5562	TARA_CO-0000797_METAG-metabat2_a108_c2k_e500.18
GCA_018263925.1_ASM1826392v1_genomic	77.481	TARA_CO-0000908_METAG-metabat2_a108_c2k_e500.22
GCA_018263925.1_ASM1826392v1_genomic	77.399	TARA_CO-0000913_METAG-metabat2_a108_c2k_e500.28
GCA_018263925.1_ASM1826392v1_genomic	77.3847	GCA_001647025.2_EnAtr_2.0_genomic
GCA_018263925.1_ASM1826392v1_genomic	77.3373	GCA_001646945.1_AVMART05_1.0_genomic
GCA_018263925.1_ASM1826392v1_genomic	77.3305	GCA_001562015.1_ASM156201v1_genomic
GCA_018263925.1_ASM1826392v1_genomic	77.3283	GCA_900174585.1_ASM90017458v1_genomic
GCA_018263925.1_ASM1826392v1_genomic	77.2818	GCA_900299555.1_DpTailN28_genomic
GCA_018263925.1_ASM1826392v1_genomic	77.277	GCA_001583435.1_ASM158343v1_genomic
GCA_018263925.1_ASM1826392v1_genomic	77.2573	GCA_025562755.1_ASM2556275v1_genomic
GCA_018263925.1_ASM1826392v1_genomic	77.2192	GCA_001646955.1_KASP37_1.0_genomic
GCA_018263925.1_ASM1826392v1_genomic	77.1764	GCA_000722565.1_ASM72256v1_genomic
GCA_018263925.1_ASM1826392v1_genomic	77.1715	GCA_000722635.1_ASM72263v1_genomic
GCA_018263925.1_ASM1826392v1_genomic	77.1709	GCA_027366395.1_ASM2736639v1_genomic
GCA_018263925.1_ASM1826392v1_genomic	77.165	GCA_000373945.1_ASM37394v1_genomic
GCA_018263925.1_ASM1826392v1_genomic	77.1064	GCA_027366555.1_ASM2736655v1_genomic
GCA_018263925.1_ASM1826392v1_genomic	77.1023	GCA_025562715.2_ASM2556271v2_genomic
GCA_018263925.1_ASM1826392v1_genomic	77.0413	GCA_009653635.1_ASM965363v1_genomic
GCA_018263925.1_ASM1826392v1_genomic	76.9903	GCA_024509075.1_ASM2450907v1_genomic
GCA_018263925.1_ASM1826392v1_genomic	76.9861	GCA_947331445.1_Parendozoicomonas_sp._strain_Alg238-R29_genomic
GCA_018263925.1_ASM1826392v1_genomic	76.9495	GCA_947495845.1_4-162.fasta_genomic
GCA_018263925.1_ASM1826392v1_genomic	76.9317	SCSIO12664.Complete.genome
GCA_018263925.1_ASM1826392v1_genomic	76.9272	TARA_CO-0000702_METAG-metabat2_a101_c2k_e500.4
GCA_018263925.1_ASM1826392v1_genomic	76.88	TARA_CO-0000777_METAG-metabat2_a101_c2k_e500.4
GCA_018263925.1_ASM1826392v1_genomic	76.861	GCA_023822025.1_ASM2382202v1_genomic
GCA_018263925.1_ASM1826392v1_genomic	76.852	GCA_024606225.1_ASM2460622v1_genomic
GCA_018263925.1_ASM1826392v1_genomic	76.839	GCA_023716865.1_ASM2371686v1_genomic
GCA_018263925.1_ASM1826392v1_genomic	76.717	TARA_CO-0000697_METAG-metabat2_a101_c2k_e500.6
GCA_018263925.1_ASM1826392v1_genomic	76.7012	GCA_002864045.1_ASM286404v1_genomic
GCA_018263925.1_ASM1826392v1_genomic	76.6568	GCA_024606345.1_ASM2460634v1_genomic
GCA_018263925.1_ASM1826392v1_genomic	76.6557	GCA_010994325.1_ASM1099432v1_genomic
GCA_018263925.1_ASM1826392v1_genomic	76.635	GCA_010994335.1_ASM1099433v1_genomic
GCA_018263925.1_ASM1826392v1_genomic	76.5935	GCA_024606265.1_ASM2460626v1_genomic
GCA_018263925.1_ASM1826392v1_genomic	76.5775	GCA_004028165.1_ASM402816v1_genomic
GCA_018263925.1_ASM1826392v1_genomic	76.5583	TARA_CO-0000706_METAG-metabat2_a101_c2k_e500.5
GCA_018263925.1_ASM1826392v1_genomic	76.2564	GCA_024606325.1_ASM2460632v1_genomic
GCA_028728195.1_ASM2872819v1_genomic	100	GCA_028728195.1_ASM2872819v1_genomic
TARA_CO-0000798_METAG-metabat2_a108_c2k_e500.34	100	TARA_CO-0000798_METAG-metabat2_a108_c2k_e500.34
TARA_CO-0000798_METAG-metabat2_a108_c2k_e500.34	99.8679	TARA_CO-0000908_METAG-metabat2_a108_c2k_e500.22
TARA_CO-0000798_METAG-metabat2_a108_c2k_e500.34	99.858	TARA_CO-0000797_METAG-metabat2_a108_c2k_e500.18
TARA_CO-0000798_METAG-metabat2_a108_c2k_e500.34	99.8297	TARA_CO-0000913_METAG-metabat2_a108_c2k_e500.28
TARA_CO-0000798_METAG-metabat2_a108_c2k_e500.34	78.8017	GCA_900174585.1_ASM90017458v1_genomic
TARA_CO-0000798_METAG-metabat2_a108_c2k_e500.34	78.506	GCA_002864045.1_ASM286404v1_genomic
TARA_CO-0000798_METAG-metabat2_a108_c2k_e500.34	78.4484	GCA_010994325.1_ASM1099432v1_genomic
TARA_CO-0000798_METAG-metabat2_a108_c2k_e500.34	78.4101	GCA_023716865.1_ASM2371686v1_genomic
TARA_CO-0000798_METAG-metabat2_a108_c2k_e500.34	78.3877	GCA_027366395.1_ASM2736639v1_genomic
TARA_CO-0000798_METAG-metabat2_a108_c2k_e500.34	78.2534	GCA_010994335.1_ASM1099433v1_genomic
TARA_CO-0000798_METAG-metabat2_a108_c2k_e500.34	78.1881	GCA_027366555.1_ASM2736655v1_genomic
TARA_CO-0000798_METAG-metabat2_a108_c2k_e500.34	78.0536	GCA_024509075.1_ASM2450907v1_genomic
TARA_CO-0000798_METAG-metabat2_a108_c2k_e500.34	77.9358	GCA_947331445.1_Parendozoicomonas_sp._strain_Alg238-R29_genomic
TARA_CO-0000798_METAG-metabat2_a108_c2k_e500.34	77.9158	TARA_CO-0000702_METAG-metabat2_a101_c2k_e500.4
TARA_CO-0000798_METAG-metabat2_a108_c2k_e500.34	77.847	GCA_024606265.1_ASM2460626v1_genomic
TARA_CO-0000798_METAG-metabat2_a108_c2k_e500.34	77.8055	TARA_CO-0000697_METAG-metabat2_a101_c2k_e500.6
TARA_CO-0000798_METAG-metabat2_a108_c2k_e500.34	77.7991	TARA_CO-0000777_METAG-metabat2_a101_c2k_e500.4
TARA_CO-0000798_METAG-metabat2_a108_c2k_e500.34	77.7618	TARA_CO-0000706_METAG-metabat2_a101_c2k_e500.5
TARA_CO-0000798_METAG-metabat2_a108_c2k_e500.34	77.7459	GCA_001647025.2_EnAtr_2.0_genomic
TARA_CO-0000798_METAG-metabat2_a108_c2k_e500.34	77.6698	GCA_025562715.2_ASM2556271v2_genomic
TARA_CO-0000798_METAG-metabat2_a108_c2k_e500.34	77.6262	GCA_001646955.1_KASP37_1.0_genomic
TARA_CO-0000798_METAG-metabat2_a108_c2k_e500.34	77.5701	GCA_018263925.1_ASM1826392v1_genomic
TARA_CO-0000798_METAG-metabat2_a108_c2k_e500.34	77.5382	GCA_024606345.1_ASM2460634v1_genomic
TARA_CO-0000798_METAG-metabat2_a108_c2k_e500.34	77.5276	GCA_025562755.1_ASM2556275v1_genomic
TARA_CO-0000798_METAG-metabat2_a108_c2k_e500.34	77.4253	GCA_000373945.1_ASM37394v1_genomic
TARA_CO-0000798_METAG-metabat2_a108_c2k_e500.34	77.2694	GCA_024606225.1_ASM2460622v1_genomic
TARA_CO-0000798_METAG-metabat2_a108_c2k_e500.34	77.2618	GCA_000722635.1_ASM72263v1_genomic
TARA_CO-0000798_METAG-metabat2_a108_c2k_e500.34	77.2015	GCA_947495845.1_4-162.fasta_genomic
TARA_CO-0000798_METAG-metabat2_a108_c2k_e500.34	77.1918	GCA_001646945.1_AVMART05_1.0_genomic
TARA_CO-0000798_METAG-metabat2_a108_c2k_e500.34	77.1495	GCA_001562015.1_ASM156201v1_genomic
TARA_CO-0000798_METAG-metabat2_a108_c2k_e500.34	77.1204	GCA_900299555.1_DpTailN28_genomic
TARA_CO-0000798_METAG-metabat2_a108_c2k_e500.34	77.0216	GCA_001583435.1_ASM158343v1_genomic
TARA_CO-0000798_METAG-metabat2_a108_c2k_e500.34	77.0046	GCA_023822025.1_ASM2382202v1_genomic
TARA_CO-0000798_METAG-metabat2_a108_c2k_e500.34	76.9279	GCA_000722565.1_ASM72256v1_genomic
GCA_001646945.1_AVMART05_1.0_genomic	99.9269	GCA_001646945.1_AVMART05_1.0_genomic
GCA_001646945.1_AVMART05_1.0_genomic	98.728	GCA_001646955.1_KASP37_1.0_genomic
GCA_001646945.1_AVMART05_1.0_genomic	94.6466	GCA_947495845.1_4-162.fasta_genomic
GCA_001646945.1_AVMART05_1.0_genomic	78.8706	GCA_027366395.1_ASM2736639v1_genomic
GCA_001646945.1_AVMART05_1.0_genomic	78.8571	GCA_027366555.1_ASM2736655v1_genomic
GCA_001646945.1_AVMART05_1.0_genomic	78.8293	GCA_023716865.1_ASM2371686v1_genomic
GCA_001646945.1_AVMART05_1.0_genomic	78.8108	GCA_001647025.2_EnAtr_2.0_genomic
GCA_001646945.1_AVMART05_1.0_genomic	78.7788	GCA_900299555.1_DpTailN28_genomic
GCA_001646945.1_AVMART05_1.0_genomic	78.5584	GCA_010994325.1_ASM1099432v1_genomic
GCA_001646945.1_AVMART05_1.0_genomic	78.5087	GCA_030674875.1_ASM3067487v1_genomic
GCA_001646945.1_AVMART05_1.0_genomic	78.4946	GCA_010994335.1_ASM1099433v1_genomic
GCA_001646945.1_AVMART05_1.0_genomic	78.4929	GCA_002864045.1_ASM286404v1_genomic
GCA_001646945.1_AVMART05_1.0_genomic	78.4552	GCA_000373945.1_ASM37394v1_genomic
GCA_001646945.1_AVMART05_1.0_genomic	78.4451	GCA_023822025.1_ASM2382202v1_genomic
GCA_001646945.1_AVMART05_1.0_genomic	78.3131	GCA_024606345.1_ASM2460634v1_genomic
GCA_001646945.1_AVMART05_1.0_genomic	78.3094	SCSIO12664.Complete.genome
GCA_001646945.1_AVMART05_1.0_genomic	78.1607	GCA_000722635.1_ASM72263v1_genomic
GCA_001646945.1_AVMART05_1.0_genomic	78.1377	GCA_001583435.1_ASM158343v1_genomic
GCA_001646945.1_AVMART05_1.0_genomic	78.1334	GCA_025562755.1_ASM2556275v1_genomic
GCA_001646945.1_AVMART05_1.0_genomic	78.004	GCA_000722565.1_ASM72256v1_genomic
GCA_001646945.1_AVMART05_1.0_genomic	77.9026	GCA_001562015.1_ASM156201v1_genomic
GCA_001646945.1_AVMART05_1.0_genomic	77.8587	GCA_025562715.2_ASM2556271v2_genomic
GCA_001646945.1_AVMART05_1.0_genomic	77.7659	GCA_024606265.1_ASM2460626v1_genomic
GCA_001646945.1_AVMART05_1.0_genomic	77.5942	TARA_CO-0000702_METAG-metabat2_a101_c2k_e500.4
GCA_001646945.1_AVMART05_1.0_genomic	77.5624	TARA_CO-0000697_METAG-metabat2_a101_c2k_e500.6
GCA_001646945.1_AVMART05_1.0_genomic	77.5352	GCA_024509075.1_ASM2450907v1_genomic
GCA_001646945.1_AVMART05_1.0_genomic	77.5211	TARA_CO-0000777_METAG-metabat2_a101_c2k_e500.4
GCA_001646945.1_AVMART05_1.0_genomic	77.4591	GCA_009653635.1_ASM965363v1_genomic
GCA_001646945.1_AVMART05_1.0_genomic	77.3293	TARA_CO-0000706_METAG-metabat2_a101_c2k_e500.5
GCA_001646945.1_AVMART05_1.0_genomic	77.1849	GCA_024606225.1_ASM2460622v1_genomic
GCA_001646945.1_AVMART05_1.0_genomic	77.1409	GCA_947331445.1_Parendozoicomonas_sp._strain_Alg238-R29_genomic
GCA_001646945.1_AVMART05_1.0_genomic	77.0145	TARA_CO-0000913_METAG-metabat2_a108_c2k_e500.28
GCA_001646945.1_AVMART05_1.0_genomic	77.0133	TARA_CO-0000908_METAG-metabat2_a108_c2k_e500.22
GCA_001646945.1_AVMART05_1.0_genomic	76.993	GCA_028728195.1_ASM2872819v1_genomic
GCA_001646945.1_AVMART05_1.0_genomic	76.9313	GCA_018263925.1_ASM1826392v1_genomic
GCA_001646945.1_AVMART05_1.0_genomic	76.8972	TARA_CO-0000797_METAG-metabat2_a108_c2k_e500.18
GCA_001646945.1_AVMART05_1.0_genomic	76.8357	GCA_900174585.1_ASM90017458v1_genomic
GCA_001646945.1_AVMART05_1.0_genomic	76.7856	TARA_CO-0000798_METAG-metabat2_a108_c2k_e500.34
GCA_001646945.1_AVMART05_1.0_genomic	76.6734	GCA_004028165.1_ASM402816v1_genomic
GCA_001646945.1_AVMART05_1.0_genomic	76.6713	GCA_024606325.1_ASM2460632v1_genomic
GCA_023146365.1_ASM2314636v1_genomic	100	GCA_023146365.1_ASM2314636v1_genomic
GCA_023146365.1_ASM2314636v1_genomic	78.1509	GCA_018263925.1_ASM1826392v1_genomic
GCA_030674875.1_ASM3067487v1_genomic	100	GCA_030674875.1_ASM3067487v1_genomic
GCA_030674875.1_ASM3067487v1_genomic	82.8732	GCA_030674915.1_ASM3067491v1_genomic
GCA_030674875.1_ASM3067487v1_genomic	77.6729	GCA_000722635.1_ASM72263v1_genomic
TARA_CO-0000908_METAG-metabat2_a108_c2k_e500.22	100	TARA_CO-0000908_METAG-metabat2_a108_c2k_e500.22
TARA_CO-0000908_METAG-metabat2_a108_c2k_e500.22	99.8545	TARA_CO-0000913_METAG-metabat2_a108_c2k_e500.28
TARA_CO-0000908_METAG-metabat2_a108_c2k_e500.22	99.8202	TARA_CO-0000798_METAG-metabat2_a108_c2k_e500.34
TARA_CO-0000908_METAG-metabat2_a108_c2k_e500.22	99.8139	TARA_CO-0000797_METAG-metabat2_a108_c2k_e500.18
TARA_CO-0000908_METAG-metabat2_a108_c2k_e500.22	78.6269	GCA_900174585.1_ASM90017458v1_genomic
TARA_CO-0000908_METAG-metabat2_a108_c2k_e500.22	78.411	GCA_027366395.1_ASM2736639v1_genomic
TARA_CO-0000908_METAG-metabat2_a108_c2k_e500.22	78.3243	GCA_023716865.1_ASM2371686v1_genomic
TARA_CO-0000908_METAG-metabat2_a108_c2k_e500.22	78.2463	GCA_027366555.1_ASM2736655v1_genomic
TARA_CO-0000908_METAG-metabat2_a108_c2k_e500.22	78.1605	GCA_002864045.1_ASM286404v1_genomic
TARA_CO-0000908_METAG-metabat2_a108_c2k_e500.22	78.133	TARA_CO-0000697_METAG-metabat2_a101_c2k_e500.6
TARA_CO-0000908_METAG-metabat2_a108_c2k_e500.22	78.1212	GCA_010994325.1_ASM1099432v1_genomic
TARA_CO-0000908_METAG-metabat2_a108_c2k_e500.22	78.0836	TARA_CO-0000702_METAG-metabat2_a101_c2k_e500.4
TARA_CO-0000908_METAG-metabat2_a108_c2k_e500.22	78.012	GCA_010994335.1_ASM1099433v1_genomic
TARA_CO-0000908_METAG-metabat2_a108_c2k_e500.22	77.8694	TARA_CO-0000706_METAG-metabat2_a101_c2k_e500.5
TARA_CO-0000908_METAG-metabat2_a108_c2k_e500.22	77.8413	GCA_024509075.1_ASM2450907v1_genomic
TARA_CO-0000908_METAG-metabat2_a108_c2k_e500.22	77.8367	TARA_CO-0000777_METAG-metabat2_a101_c2k_e500.4
TARA_CO-0000908_METAG-metabat2_a108_c2k_e500.22	77.7529	GCA_947331445.1_Parendozoicomonas_sp._strain_Alg238-R29_genomic
TARA_CO-0000908_METAG-metabat2_a108_c2k_e500.22	77.7207	GCA_024606265.1_ASM2460626v1_genomic
TARA_CO-0000908_METAG-metabat2_a108_c2k_e500.22	77.4893	GCA_001647025.2_EnAtr_2.0_genomic
TARA_CO-0000908_METAG-metabat2_a108_c2k_e500.22	77.4869	GCA_025562715.2_ASM2556271v2_genomic
TARA_CO-0000908_METAG-metabat2_a108_c2k_e500.22	77.4716	GCA_900299555.1_DpTailN28_genomic
TARA_CO-0000908_METAG-metabat2_a108_c2k_e500.22	77.3573	GCA_018263925.1_ASM1826392v1_genomic
TARA_CO-0000908_METAG-metabat2_a108_c2k_e500.22	77.3516	GCA_947495845.1_4-162.fasta_genomic
TARA_CO-0000908_METAG-metabat2_a108_c2k_e500.22	77.3109	GCA_024606345.1_ASM2460634v1_genomic
TARA_CO-0000908_METAG-metabat2_a108_c2k_e500.22	77.2856	GCA_025562755.1_ASM2556275v1_genomic
TARA_CO-0000908_METAG-metabat2_a108_c2k_e500.22	77.2746	GCA_024606225.1_ASM2460622v1_genomic
TARA_CO-0000908_METAG-metabat2_a108_c2k_e500.22	77.2437	GCA_001646945.1_AVMART05_1.0_genomic
TARA_CO-0000908_METAG-metabat2_a108_c2k_e500.22	77.1796	GCA_001646955.1_KASP37_1.0_genomic
TARA_CO-0000908_METAG-metabat2_a108_c2k_e500.22	77.1694	GCA_000373945.1_ASM37394v1_genomic
TARA_CO-0000908_METAG-metabat2_a108_c2k_e500.22	76.9574	GCA_009653635.1_ASM965363v1_genomic
TARA_CO-0000908_METAG-metabat2_a108_c2k_e500.22	76.8681	GCA_001583435.1_ASM158343v1_genomic
TARA_CO-0000908_METAG-metabat2_a108_c2k_e500.22	76.8634	GCA_000722565.1_ASM72256v1_genomic
TARA_CO-0000908_METAG-metabat2_a108_c2k_e500.22	76.852	GCA_001562015.1_ASM156201v1_genomic
TARA_CO-0000908_METAG-metabat2_a108_c2k_e500.22	76.8279	GCA_023822025.1_ASM2382202v1_genomic
TARA_CO-0000908_METAG-metabat2_a108_c2k_e500.22	76.7433	GCA_000722635.1_ASM72263v1_genomic
GCA_001646955.1_KASP37_1.0_genomic	99.9312	GCA_001646955.1_KASP37_1.0_genomic
GCA_001646955.1_KASP37_1.0_genomic	98.7617	GCA_001646945.1_AVMART05_1.0_genomic
GCA_001646955.1_KASP37_1.0_genomic	94.3861	GCA_947495845.1_4-162.fasta_genomic
GCA_001646955.1_KASP37_1.0_genomic	79.0129	GCA_023716865.1_ASM2371686v1_genomic
GCA_001646955.1_KASP37_1.0_genomic	78.916	GCA_027366395.1_ASM2736639v1_genomic
GCA_001646955.1_KASP37_1.0_genomic	78.8765	GCA_027366555.1_ASM2736655v1_genomic
GCA_001646955.1_KASP37_1.0_genomic	78.8475	GCA_001647025.2_EnAtr_2.0_genomic
GCA_001646955.1_KASP37_1.0_genomic	78.7121	GCA_010994325.1_ASM1099432v1_genomic
GCA_001646955.1_KASP37_1.0_genomic	78.6825	GCA_900299555.1_DpTailN28_genomic
GCA_001646955.1_KASP37_1.0_genomic	78.6806	GCA_002864045.1_ASM286404v1_genomic
GCA_001646955.1_KASP37_1.0_genomic	78.6467	GCA_010994335.1_ASM1099433v1_genomic
GCA_001646955.1_KASP37_1.0_genomic	78.5012	GCA_024606345.1_ASM2460634v1_genomic
GCA_001646955.1_KASP37_1.0_genomic	78.3733	GCA_000373945.1_ASM37394v1_genomic
GCA_001646955.1_KASP37_1.0_genomic	78.0278	GCA_023822025.1_ASM2382202v1_genomic
GCA_001646955.1_KASP37_1.0_genomic	77.9453	GCA_024606265.1_ASM2460626v1_genomic
GCA_001646955.1_KASP37_1.0_genomic	77.9013	GCA_001583435.1_ASM158343v1_genomic
GCA_001646955.1_KASP37_1.0_genomic	77.8654	GCA_025562755.1_ASM2556275v1_genomic
GCA_001646955.1_KASP37_1.0_genomic	77.8486	GCA_000722635.1_ASM72263v1_genomic
GCA_001646955.1_KASP37_1.0_genomic	77.6815	TARA_CO-0000702_METAG-metabat2_a101_c2k_e500.4
GCA_001646955.1_KASP37_1.0_genomic	77.668	GCA_024509075.1_ASM2450907v1_genomic
GCA_001646955.1_KASP37_1.0_genomic	77.6442	TARA_CO-0000697_METAG-metabat2_a101_c2k_e500.6
GCA_001646955.1_KASP37_1.0_genomic	77.6225	GCA_025562715.2_ASM2556271v2_genomic
GCA_001646955.1_KASP37_1.0_genomic	77.5988	GCA_000722565.1_ASM72256v1_genomic
GCA_001646955.1_KASP37_1.0_genomic	77.5733	GCA_001562015.1_ASM156201v1_genomic
GCA_001646955.1_KASP37_1.0_genomic	77.5644	TARA_CO-0000777_METAG-metabat2_a101_c2k_e500.4
GCA_001646955.1_KASP37_1.0_genomic	77.5569	SCSIO12664.Complete.genome
GCA_001646955.1_KASP37_1.0_genomic	77.531	TARA_CO-0000706_METAG-metabat2_a101_c2k_e500.5
GCA_001646955.1_KASP37_1.0_genomic	77.4133	GCA_030674875.1_ASM3067487v1_genomic
GCA_001646955.1_KASP37_1.0_genomic	77.3675	GCA_009653635.1_ASM965363v1_genomic
GCA_001646955.1_KASP37_1.0_genomic	77.0361	GCA_030674915.1_ASM3067491v1_genomic
GCA_001646955.1_KASP37_1.0_genomic	77.0097	GCA_024606225.1_ASM2460622v1_genomic
GCA_001646955.1_KASP37_1.0_genomic	76.8345	GCA_947331445.1_Parendozoicomonas_sp._strain_Alg238-R29_genomic
GCA_001646955.1_KASP37_1.0_genomic	76.8328	GCA_018263925.1_ASM1826392v1_genomic
GCA_001646955.1_KASP37_1.0_genomic	76.6827	TARA_CO-0000798_METAG-metabat2_a108_c2k_e500.34
GCA_001646955.1_KASP37_1.0_genomic	76.6711	GCA_024606325.1_ASM2460632v1_genomic
GCA_001646955.1_KASP37_1.0_genomic	76.6704	TARA_CO-0000913_METAG-metabat2_a108_c2k_e500.28
GCA_001646955.1_KASP37_1.0_genomic	76.5976	GCA_004028165.1_ASM402816v1_genomic
GCA_001646955.1_KASP37_1.0_genomic	76.5776	GCA_900174585.1_ASM90017458v1_genomic
GCA_001646955.1_KASP37_1.0_genomic	76.5307	GCA_028728195.1_ASM2872819v1_genomic
GCA_001646955.1_KASP37_1.0_genomic	76.4291	TARA_CO-0000908_METAG-metabat2_a108_c2k_e500.22
GCA_001646955.1_KASP37_1.0_genomic	76.4275	TARA_CO-0000797_METAG-metabat2_a108_c2k_e500.18
GCA_023716865.1_ASM2371686v1_genomic	100	GCA_023716865.1_ASM2371686v1_genomic
GCA_023716865.1_ASM2371686v1_genomic	85.8204	GCA_024606265.1_ASM2460626v1_genomic
GCA_023716865.1_ASM2371686v1_genomic	85.4056	GCA_024606345.1_ASM2460634v1_genomic
GCA_023716865.1_ASM2371686v1_genomic	85.1498	GCA_001647025.2_EnAtr_2.0_genomic
GCA_023716865.1_ASM2371686v1_genomic	84.7853	GCA_010994335.1_ASM1099433v1_genomic
GCA_023716865.1_ASM2371686v1_genomic	84.7373	GCA_010994325.1_ASM1099432v1_genomic
GCA_023716865.1_ASM2371686v1_genomic	84.6746	GCA_027366395.1_ASM2736639v1_genomic
GCA_023716865.1_ASM2371686v1_genomic	84.6545	GCA_027366555.1_ASM2736655v1_genomic
GCA_023716865.1_ASM2371686v1_genomic	84.6522	GCA_002864045.1_ASM286404v1_genomic
GCA_023716865.1_ASM2371686v1_genomic	81.9426	GCA_900299555.1_DpTailN28_genomic
GCA_023716865.1_ASM2371686v1_genomic	80.8087	GCA_000373945.1_ASM37394v1_genomic
GCA_023716865.1_ASM2371686v1_genomic	79.0924	GCA_001646955.1_KASP37_1.0_genomic
GCA_023716865.1_ASM2371686v1_genomic	78.8315	GCA_001646945.1_AVMART05_1.0_genomic
GCA_023716865.1_ASM2371686v1_genomic	78.751	TARA_CO-0000702_METAG-metabat2_a101_c2k_e500.4
GCA_023716865.1_ASM2371686v1_genomic	78.7136	TARA_CO-0000706_METAG-metabat2_a101_c2k_e500.5
GCA_023716865.1_ASM2371686v1_genomic	78.7092	TARA_CO-0000697_METAG-metabat2_a101_c2k_e500.6
GCA_023716865.1_ASM2371686v1_genomic	78.669	SCSIO12664.Complete.genome
GCA_023716865.1_ASM2371686v1_genomic	78.592	TARA_CO-0000777_METAG-metabat2_a101_c2k_e500.4
GCA_023716865.1_ASM2371686v1_genomic	78.4405	GCA_947495845.1_4-162.fasta_genomic
GCA_023716865.1_ASM2371686v1_genomic	78.3564	GCA_024509075.1_ASM2450907v1_genomic
GCA_023716865.1_ASM2371686v1_genomic	78.3244	GCA_025562755.1_ASM2556275v1_genomic
GCA_023716865.1_ASM2371686v1_genomic	78.2325	TARA_CO-0000798_METAG-metabat2_a108_c2k_e500.34
GCA_023716865.1_ASM2371686v1_genomic	78.0995	TARA_CO-0000797_METAG-metabat2_a108_c2k_e500.18
GCA_023716865.1_ASM2371686v1_genomic	78.0758	TARA_CO-0000908_METAG-metabat2_a108_c2k_e500.22
GCA_023716865.1_ASM2371686v1_genomic	78.0225	GCA_001583435.1_ASM158343v1_genomic
GCA_023716865.1_ASM2371686v1_genomic	77.9281	TARA_CO-0000913_METAG-metabat2_a108_c2k_e500.28
GCA_023716865.1_ASM2371686v1_genomic	77.9133	GCA_000722565.1_ASM72256v1_genomic
GCA_023716865.1_ASM2371686v1_genomic	77.8513	GCA_025562715.2_ASM2556271v2_genomic
GCA_023716865.1_ASM2371686v1_genomic	77.8458	GCA_023822025.1_ASM2382202v1_genomic
GCA_023716865.1_ASM2371686v1_genomic	77.7411	GCA_000722635.1_ASM72263v1_genomic
GCA_023716865.1_ASM2371686v1_genomic	77.7248	GCA_001562015.1_ASM156201v1_genomic
GCA_023716865.1_ASM2371686v1_genomic	77.4489	GCA_009653635.1_ASM965363v1_genomic
GCA_023716865.1_ASM2371686v1_genomic	77.344	GCA_024606225.1_ASM2460622v1_genomic
GCA_023716865.1_ASM2371686v1_genomic	77.1946	GCA_900174585.1_ASM90017458v1_genomic
GCA_023716865.1_ASM2371686v1_genomic	77.1542	GCA_947331445.1_Parendozoicomonas_sp._strain_Alg238-R29_genomic
GCA_023716865.1_ASM2371686v1_genomic	76.7116	GCA_024606325.1_ASM2460632v1_genomic
GCA_023716865.1_ASM2371686v1_genomic	76.7093	GCA_004028165.1_ASM402816v1_genomic
GCA_023716865.1_ASM2371686v1_genomic	76.7072	GCA_018263925.1_ASM1826392v1_genomic
GCA_023716865.1_ASM2371686v1_genomic	75.893	GCA_023146365.1_ASM2314636v1_genomic
GCA_030674915.1_ASM3067491v1_genomic	100	GCA_030674915.1_ASM3067491v1_genomic
GCA_030674915.1_ASM3067491v1_genomic	82.9661	GCA_030674875.1_ASM3067487v1_genomic
TARA_CO-0000913_METAG-metabat2_a108_c2k_e500.28	100	TARA_CO-0000913_METAG-metabat2_a108_c2k_e500.28
TARA_CO-0000913_METAG-metabat2_a108_c2k_e500.28	99.8402	TARA_CO-0000798_METAG-metabat2_a108_c2k_e500.34
TARA_CO-0000913_METAG-metabat2_a108_c2k_e500.28	99.8353	TARA_CO-0000908_METAG-metabat2_a108_c2k_e500.22
TARA_CO-0000913_METAG-metabat2_a108_c2k_e500.28	99.8271	TARA_CO-0000797_METAG-metabat2_a108_c2k_e500.18
TARA_CO-0000913_METAG-metabat2_a108_c2k_e500.28	78.7811	GCA_900174585.1_ASM90017458v1_genomic
TARA_CO-0000913_METAG-metabat2_a108_c2k_e500.28	78.2371	GCA_027366395.1_ASM2736639v1_genomic
TARA_CO-0000913_METAG-metabat2_a108_c2k_e500.28	78.1677	GCA_023716865.1_ASM2371686v1_genomic
TARA_CO-0000913_METAG-metabat2_a108_c2k_e500.28	78.0503	GCA_027366555.1_ASM2736655v1_genomic
TARA_CO-0000913_METAG-metabat2_a108_c2k_e500.28	77.9448	GCA_002864045.1_ASM286404v1_genomic
TARA_CO-0000913_METAG-metabat2_a108_c2k_e500.28	77.8603	GCA_010994325.1_ASM1099432v1_genomic
TARA_CO-0000913_METAG-metabat2_a108_c2k_e500.28	77.733	TARA_CO-0000702_METAG-metabat2_a101_c2k_e500.4
TARA_CO-0000913_METAG-metabat2_a108_c2k_e500.28	77.7253	GCA_024606265.1_ASM2460626v1_genomic
TARA_CO-0000913_METAG-metabat2_a108_c2k_e500.28	77.7166	TARA_CO-0000697_METAG-metabat2_a101_c2k_e500.6
TARA_CO-0000913_METAG-metabat2_a108_c2k_e500.28	77.6924	GCA_947331445.1_Parendozoicomonas_sp._strain_Alg238-R29_genomic
TARA_CO-0000913_METAG-metabat2_a108_c2k_e500.28	77.6768	GCA_025562715.2_ASM2556271v2_genomic
TARA_CO-0000913_METAG-metabat2_a108_c2k_e500.28	77.6413	GCA_010994335.1_ASM1099433v1_genomic
TARA_CO-0000913_METAG-metabat2_a108_c2k_e500.28	77.5807	TARA_CO-0000777_METAG-metabat2_a101_c2k_e500.4
TARA_CO-0000913_METAG-metabat2_a108_c2k_e500.28	77.5225	GCA_024509075.1_ASM2450907v1_genomic
TARA_CO-0000913_METAG-metabat2_a108_c2k_e500.28	77.4989	TARA_CO-0000706_METAG-metabat2_a101_c2k_e500.5
TARA_CO-0000913_METAG-metabat2_a108_c2k_e500.28	77.4421	GCA_000373945.1_ASM37394v1_genomic
TARA_CO-0000913_METAG-metabat2_a108_c2k_e500.28	77.4339	GCA_018263925.1_ASM1826392v1_genomic
TARA_CO-0000913_METAG-metabat2_a108_c2k_e500.28	77.3457	GCA_025562755.1_ASM2556275v1_genomic
TARA_CO-0000913_METAG-metabat2_a108_c2k_e500.28	77.305	GCA_024606345.1_ASM2460634v1_genomic
TARA_CO-0000913_METAG-metabat2_a108_c2k_e500.28	77.2016	GCA_900299555.1_DpTailN28_genomic
TARA_CO-0000913_METAG-metabat2_a108_c2k_e500.28	77.1751	GCA_001647025.2_EnAtr_2.0_genomic
TARA_CO-0000913_METAG-metabat2_a108_c2k_e500.28	77.137	GCA_947495845.1_4-162.fasta_genomic
TARA_CO-0000913_METAG-metabat2_a108_c2k_e500.28	77.0597	GCA_001583435.1_ASM158343v1_genomic
TARA_CO-0000913_METAG-metabat2_a108_c2k_e500.28	77.0562	GCA_001646945.1_AVMART05_1.0_genomic
TARA_CO-0000913_METAG-metabat2_a108_c2k_e500.28	77.0438	GCA_024606225.1_ASM2460622v1_genomic
TARA_CO-0000913_METAG-metabat2_a108_c2k_e500.28	77.0167	GCA_001646955.1_KASP37_1.0_genomic
TARA_CO-0000913_METAG-metabat2_a108_c2k_e500.28	76.9685	GCA_000722565.1_ASM72256v1_genomic
TARA_CO-0000913_METAG-metabat2_a108_c2k_e500.28	76.836	GCA_000722635.1_ASM72263v1_genomic
TARA_CO-0000913_METAG-metabat2_a108_c2k_e500.28	76.7851	GCA_001562015.1_ASM156201v1_genomic
TARA_CO-0000913_METAG-metabat2_a108_c2k_e500.28	76.7547	GCA_023822025.1_ASM2382202v1_genomic
GCA_001647025.2_EnAtr_2.0_genomic	100	GCA_001647025.2_EnAtr_2.0_genomic
GCA_001647025.2_EnAtr_2.0_genomic	86.6487	GCA_900299555.1_DpTailN28_genomic
GCA_001647025.2_EnAtr_2.0_genomic	85.865	GCA_024606345.1_ASM2460634v1_genomic
GCA_001647025.2_EnAtr_2.0_genomic	85.6073	GCA_000373945.1_ASM37394v1_genomic
GCA_001647025.2_EnAtr_2.0_genomic	85.0628	GCA_023716865.1_ASM2371686v1_genomic
GCA_001647025.2_EnAtr_2.0_genomic	84.8422	GCA_010994335.1_ASM1099433v1_genomic
GCA_001647025.2_EnAtr_2.0_genomic	84.7979	GCA_002864045.1_ASM286404v1_genomic
GCA_001647025.2_EnAtr_2.0_genomic	84.7808	GCA_010994325.1_ASM1099432v1_genomic
GCA_001647025.2_EnAtr_2.0_genomic	84.7218	GCA_024606265.1_ASM2460626v1_genomic
GCA_001647025.2_EnAtr_2.0_genomic	84.6853	GCA_027366555.1_ASM2736655v1_genomic
GCA_001647025.2_EnAtr_2.0_genomic	84.667	GCA_027366395.1_ASM2736639v1_genomic
GCA_001647025.2_EnAtr_2.0_genomic	79.2115	GCA_001646955.1_KASP37_1.0_genomic
GCA_001647025.2_EnAtr_2.0_genomic	78.9598	GCA_001646945.1_AVMART05_1.0_genomic
GCA_001647025.2_EnAtr_2.0_genomic	78.8293	GCA_947495845.1_4-162.fasta_genomic
GCA_001647025.2_EnAtr_2.0_genomic	78.8015	TARA_CO-0000702_METAG-metabat2_a101_c2k_e500.4
GCA_001647025.2_EnAtr_2.0_genomic	78.7575	TARA_CO-0000777_METAG-metabat2_a101_c2k_e500.4
GCA_001647025.2_EnAtr_2.0_genomic	78.7207	TARA_CO-0000697_METAG-metabat2_a101_c2k_e500.6
GCA_001647025.2_EnAtr_2.0_genomic	78.5816	TARA_CO-0000706_METAG-metabat2_a101_c2k_e500.5
GCA_001647025.2_EnAtr_2.0_genomic	78.3208	GCA_024509075.1_ASM2450907v1_genomic
GCA_001647025.2_EnAtr_2.0_genomic	77.8962	GCA_025562715.2_ASM2556271v2_genomic
GCA_001647025.2_EnAtr_2.0_genomic	77.8774	GCA_024606225.1_ASM2460622v1_genomic
GCA_001647025.2_EnAtr_2.0_genomic	77.6621	GCA_009653635.1_ASM965363v1_genomic
GCA_001647025.2_EnAtr_2.0_genomic	77.6325	GCA_023822025.1_ASM2382202v1_genomic
GCA_001647025.2_EnAtr_2.0_genomic	77.5737	GCA_025562755.1_ASM2556275v1_genomic
GCA_001647025.2_EnAtr_2.0_genomic	77.5622	TARA_CO-0000797_METAG-metabat2_a108_c2k_e500.18
GCA_001647025.2_EnAtr_2.0_genomic	77.4862	TARA_CO-0000908_METAG-metabat2_a108_c2k_e500.22
GCA_001647025.2_EnAtr_2.0_genomic	77.4818	SCSIO12664.Complete.genome
GCA_001647025.2_EnAtr_2.0_genomic	77.4764	GCA_000722635.1_ASM72263v1_genomic
GCA_001647025.2_EnAtr_2.0_genomic	77.4693	GCA_000722565.1_ASM72256v1_genomic
GCA_001647025.2_EnAtr_2.0_genomic	77.4664	TARA_CO-0000913_METAG-metabat2_a108_c2k_e500.28
GCA_001647025.2_EnAtr_2.0_genomic	77.4493	GCA_001562015.1_ASM156201v1_genomic
GCA_001647025.2_EnAtr_2.0_genomic	77.4434	GCA_001583435.1_ASM158343v1_genomic
GCA_001647025.2_EnAtr_2.0_genomic	77.3416	GCA_018263925.1_ASM1826392v1_genomic
GCA_001647025.2_EnAtr_2.0_genomic	77.2584	GCA_024606325.1_ASM2460632v1_genomic
GCA_001647025.2_EnAtr_2.0_genomic	76.9305	GCA_900174585.1_ASM90017458v1_genomic
GCA_001647025.2_EnAtr_2.0_genomic	76.7813	GCA_947331445.1_Parendozoicomonas_sp._strain_Alg238-R29_genomic
GCA_001647025.2_EnAtr_2.0_genomic	76.5717	GCA_004028165.1_ASM402816v1_genomic
GCA_023822025.1_ASM2382202v1_genomic	100	GCA_023822025.1_ASM2382202v1_genomic
GCA_023822025.1_ASM2382202v1_genomic	83.7072	GCA_024606225.1_ASM2460622v1_genomic
GCA_023822025.1_ASM2382202v1_genomic	83.5277	GCA_024606325.1_ASM2460632v1_genomic
GCA_023822025.1_ASM2382202v1_genomic	80.6411	GCA_000722635.1_ASM72263v1_genomic
GCA_023822025.1_ASM2382202v1_genomic	80.1647	GCA_001562015.1_ASM156201v1_genomic
GCA_023822025.1_ASM2382202v1_genomic	78.6743	GCA_025562755.1_ASM2556275v1_genomic
GCA_023822025.1_ASM2382202v1_genomic	78.6705	GCA_000722565.1_ASM72256v1_genomic
GCA_023822025.1_ASM2382202v1_genomic	78.6561	GCA_001646955.1_KASP37_1.0_genomic
GCA_023822025.1_ASM2382202v1_genomic	78.5557	GCA_001646945.1_AVMART05_1.0_genomic
GCA_023822025.1_ASM2382202v1_genomic	78.5253	GCA_001583435.1_ASM158343v1_genomic
GCA_023822025.1_ASM2382202v1_genomic	78.4952	GCA_027366395.1_ASM2736639v1_genomic
GCA_023822025.1_ASM2382202v1_genomic	78.4703	GCA_009653635.1_ASM965363v1_genomic
GCA_023822025.1_ASM2382202v1_genomic	78.4478	GCA_025562715.2_ASM2556271v2_genomic
GCA_023822025.1_ASM2382202v1_genomic	78.4029	SCSIO12664.Complete.genome
GCA_023822025.1_ASM2382202v1_genomic	78.3494	GCA_027366555.1_ASM2736655v1_genomic
GCA_023822025.1_ASM2382202v1_genomic	78.0377	GCA_023716865.1_ASM2371686v1_genomic
GCA_023822025.1_ASM2382202v1_genomic	77.8926	GCA_900299555.1_DpTailN28_genomic
GCA_023822025.1_ASM2382202v1_genomic	77.8724	GCA_947495845.1_4-162.fasta_genomic
GCA_023822025.1_ASM2382202v1_genomic	77.8178	GCA_002864045.1_ASM286404v1_genomic
GCA_023822025.1_ASM2382202v1_genomic	77.6938	GCA_010994335.1_ASM1099433v1_genomic
GCA_023822025.1_ASM2382202v1_genomic	77.6384	GCA_010994325.1_ASM1099432v1_genomic
GCA_023822025.1_ASM2382202v1_genomic	77.6322	GCA_001647025.2_EnAtr_2.0_genomic
GCA_023822025.1_ASM2382202v1_genomic	77.6135	GCA_024606345.1_ASM2460634v1_genomic
GCA_023822025.1_ASM2382202v1_genomic	77.2704	TARA_CO-0000777_METAG-metabat2_a101_c2k_e500.4
GCA_023822025.1_ASM2382202v1_genomic	77.2515	GCA_024509075.1_ASM2450907v1_genomic
GCA_023822025.1_ASM2382202v1_genomic	77.2388	GCA_024606265.1_ASM2460626v1_genomic
GCA_023822025.1_ASM2382202v1_genomic	77.2248	GCA_900174585.1_ASM90017458v1_genomic
GCA_023822025.1_ASM2382202v1_genomic	77.2057	TARA_CO-0000702_METAG-metabat2_a101_c2k_e500.4
GCA_023822025.1_ASM2382202v1_genomic	77.1969	GCA_000373945.1_ASM37394v1_genomic
GCA_023822025.1_ASM2382202v1_genomic	77.1829	TARA_CO-0000798_METAG-metabat2_a108_c2k_e500.34
GCA_023822025.1_ASM2382202v1_genomic	77.1626	TARA_CO-0000908_METAG-metabat2_a108_c2k_e500.22
GCA_023822025.1_ASM2382202v1_genomic	77.0998	TARA_CO-0000697_METAG-metabat2_a101_c2k_e500.6
GCA_023822025.1_ASM2382202v1_genomic	77.0484	TARA_CO-0000797_METAG-metabat2_a108_c2k_e500.18
GCA_023822025.1_ASM2382202v1_genomic	76.9899	TARA_CO-0000913_METAG-metabat2_a108_c2k_e500.28
GCA_023822025.1_ASM2382202v1_genomic	76.9464	TARA_CO-0000706_METAG-metabat2_a101_c2k_e500.5
GCA_023822025.1_ASM2382202v1_genomic	76.7878	GCA_018263925.1_ASM1826392v1_genomic
GCA_023822025.1_ASM2382202v1_genomic	76.7376	GCA_947331445.1_Parendozoicomonas_sp._strain_Alg238-R29_genomic
GCA_900174585.1_ASM90017458v1_genomic	100	GCA_900174585.1_ASM90017458v1_genomic
GCA_900174585.1_ASM90017458v1_genomic	78.4681	TARA_CO-0000797_METAG-metabat2_a108_c2k_e500.18
GCA_900174585.1_ASM90017458v1_genomic	78.4504	TARA_CO-0000913_METAG-metabat2_a108_c2k_e500.28
GCA_900174585.1_ASM90017458v1_genomic	78.4055	TARA_CO-0000798_METAG-metabat2_a108_c2k_e500.34
GCA_900174585.1_ASM90017458v1_genomic	78.3797	TARA_CO-0000908_METAG-metabat2_a108_c2k_e500.22
GCA_900174585.1_ASM90017458v1_genomic	77.951	GCA_947331445.1_Parendozoicomonas_sp._strain_Alg238-R29_genomic
GCA_900174585.1_ASM90017458v1_genomic	77.7898	GCA_000722635.1_ASM72263v1_genomic
GCA_900174585.1_ASM90017458v1_genomic	77.7232	GCA_025562755.1_ASM2556275v1_genomic
GCA_900174585.1_ASM90017458v1_genomic	77.6577	GCA_025562715.2_ASM2556271v2_genomic
GCA_900174585.1_ASM90017458v1_genomic	77.6037	GCA_009653635.1_ASM965363v1_genomic
GCA_900174585.1_ASM90017458v1_genomic	77.4101	GCA_023822025.1_ASM2382202v1_genomic
GCA_900174585.1_ASM90017458v1_genomic	77.396	GCA_018263925.1_ASM1826392v1_genomic
GCA_900174585.1_ASM90017458v1_genomic	77.3914	GCA_001583435.1_ASM158343v1_genomic
GCA_900174585.1_ASM90017458v1_genomic	77.3537	GCA_000722565.1_ASM72256v1_genomic
GCA_900174585.1_ASM90017458v1_genomic	77.2978	GCA_027366555.1_ASM2736655v1_genomic
GCA_900174585.1_ASM90017458v1_genomic	77.2554	GCA_001647025.2_EnAtr_2.0_genomic
GCA_900174585.1_ASM90017458v1_genomic	77.2254	GCA_001562015.1_ASM156201v1_genomic
GCA_900174585.1_ASM90017458v1_genomic	77.217	GCA_023716865.1_ASM2371686v1_genomic
GCA_900174585.1_ASM90017458v1_genomic	77.2093	GCA_027366395.1_ASM2736639v1_genomic
GCA_900174585.1_ASM90017458v1_genomic	77.1123	GCA_001646955.1_KASP37_1.0_genomic
GCA_900174585.1_ASM90017458v1_genomic	77.0891	GCA_000373945.1_ASM37394v1_genomic
GCA_900174585.1_ASM90017458v1_genomic	77.075	GCA_002864045.1_ASM286404v1_genomic
GCA_900174585.1_ASM90017458v1_genomic	77.0325	GCA_001646945.1_AVMART05_1.0_genomic
GCA_900174585.1_ASM90017458v1_genomic	76.9823	GCA_010994335.1_ASM1099433v1_genomic
GCA_900174585.1_ASM90017458v1_genomic	76.9312	GCA_010994325.1_ASM1099432v1_genomic
GCA_900174585.1_ASM90017458v1_genomic	76.926	TARA_CO-0000777_METAG-metabat2_a101_c2k_e500.4
GCA_900174585.1_ASM90017458v1_genomic	76.8226	GCA_947495845.1_4-162.fasta_genomic
GCA_900174585.1_ASM90017458v1_genomic	76.8013	GCA_024606225.1_ASM2460622v1_genomic
GCA_900174585.1_ASM90017458v1_genomic	76.7932	GCA_024606345.1_ASM2460634v1_genomic
GCA_900174585.1_ASM90017458v1_genomic	76.748	TARA_CO-0000702_METAG-metabat2_a101_c2k_e500.4
GCA_900174585.1_ASM90017458v1_genomic	76.719	TARA_CO-0000697_METAG-metabat2_a101_c2k_e500.6
GCA_900174585.1_ASM90017458v1_genomic	76.6941	GCA_900299555.1_DpTailN28_genomic
GCA_900174585.1_ASM90017458v1_genomic	76.6325	GCA_024509075.1_ASM2450907v1_genomic
GCA_900174585.1_ASM90017458v1_genomic	76.6185	SCSIO12664.Complete.genome
GCA_900174585.1_ASM90017458v1_genomic	76.4913	TARA_CO-0000706_METAG-metabat2_a101_c2k_e500.5
GCA_900174585.1_ASM90017458v1_genomic	76.4334	GCA_004028165.1_ASM402816v1_genomic
GCA_900174585.1_ASM90017458v1_genomic	76.3437	GCA_024606325.1_ASM2460632v1_genomic
GCA_900174585.1_ASM90017458v1_genomic	76.2647	GCA_024606265.1_ASM2460626v1_genomic
GCA_002864045.1_ASM286404v1_genomic	100	GCA_002864045.1_ASM286404v1_genomic
GCA_002864045.1_ASM286404v1_genomic	98.9386	GCA_010994325.1_ASM1099432v1_genomic
GCA_002864045.1_ASM286404v1_genomic	98.9181	GCA_010994335.1_ASM1099433v1_genomic
GCA_002864045.1_ASM286404v1_genomic	95.2454	GCA_027366395.1_ASM2736639v1_genomic
GCA_002864045.1_ASM286404v1_genomic	95.2111	GCA_027366555.1_ASM2736655v1_genomic
GCA_002864045.1_ASM286404v1_genomic	89.4521	GCA_024606345.1_ASM2460634v1_genomic
GCA_002864045.1_ASM286404v1_genomic	86.6423	GCA_024606265.1_ASM2460626v1_genomic
GCA_002864045.1_ASM286404v1_genomic	84.8842	GCA_001647025.2_EnAtr_2.0_genomic
GCA_002864045.1_ASM286404v1_genomic	84.6636	GCA_023716865.1_ASM2371686v1_genomic
GCA_002864045.1_ASM286404v1_genomic	81.4366	GCA_900299555.1_DpTailN28_genomic
GCA_002864045.1_ASM286404v1_genomic	81.2187	GCA_000373945.1_ASM37394v1_genomic
GCA_002864045.1_ASM286404v1_genomic	79.2584	GCA_024509075.1_ASM2450907v1_genomic
GCA_002864045.1_ASM286404v1_genomic	79.1095	TARA_CO-0000702_METAG-metabat2_a101_c2k_e500.4
GCA_002864045.1_ASM286404v1_genomic	78.93	TARA_CO-0000697_METAG-metabat2_a101_c2k_e500.6
GCA_002864045.1_ASM286404v1_genomic	78.8548	TARA_CO-0000706_METAG-metabat2_a101_c2k_e500.5
GCA_002864045.1_ASM286404v1_genomic	78.8228	TARA_CO-0000777_METAG-metabat2_a101_c2k_e500.4
GCA_002864045.1_ASM286404v1_genomic	78.8029	GCA_001646955.1_KASP37_1.0_genomic
GCA_002864045.1_ASM286404v1_genomic	78.7061	GCA_001646945.1_AVMART05_1.0_genomic
GCA_002864045.1_ASM286404v1_genomic	78.4667	TARA_CO-0000798_METAG-metabat2_a108_c2k_e500.34
GCA_002864045.1_ASM286404v1_genomic	78.4455	GCA_947495845.1_4-162.fasta_genomic
GCA_002864045.1_ASM286404v1_genomic	78.05	TARA_CO-0000797_METAG-metabat2_a108_c2k_e500.18
GCA_002864045.1_ASM286404v1_genomic	78.0185	TARA_CO-0000908_METAG-metabat2_a108_c2k_e500.22
GCA_002864045.1_ASM286404v1_genomic	77.9126	TARA_CO-0000913_METAG-metabat2_a108_c2k_e500.28
GCA_002864045.1_ASM286404v1_genomic	77.8059	SCSIO12664.Complete.genome
GCA_002864045.1_ASM286404v1_genomic	77.6595	GCA_025562755.1_ASM2556275v1_genomic
GCA_002864045.1_ASM286404v1_genomic	77.6256	GCA_025562715.2_ASM2556271v2_genomic
GCA_002864045.1_ASM286404v1_genomic	77.6226	GCA_023822025.1_ASM2382202v1_genomic
GCA_002864045.1_ASM286404v1_genomic	77.4598	GCA_024606225.1_ASM2460622v1_genomic
GCA_002864045.1_ASM286404v1_genomic	77.3868	GCA_000722635.1_ASM72263v1_genomic
GCA_002864045.1_ASM286404v1_genomic	77.3671	GCA_000722565.1_ASM72256v1_genomic
GCA_002864045.1_ASM286404v1_genomic	77.3652	GCA_009653635.1_ASM965363v1_genomic
GCA_002864045.1_ASM286404v1_genomic	77.304	GCA_001583435.1_ASM158343v1_genomic
GCA_002864045.1_ASM286404v1_genomic	77.2755	GCA_001562015.1_ASM156201v1_genomic
GCA_002864045.1_ASM286404v1_genomic	77.0062	GCA_024606325.1_ASM2460632v1_genomic
GCA_002864045.1_ASM286404v1_genomic	76.8859	GCA_900174585.1_ASM90017458v1_genomic
GCA_002864045.1_ASM286404v1_genomic	76.5239	GCA_018263925.1_ASM1826392v1_genomic
GCA_002864045.1_ASM286404v1_genomic	76.3897	GCA_947331445.1_Parendozoicomonas_sp._strain_Alg238-R29_genomic
GCA_002864045.1_ASM286404v1_genomic	76.031	GCA_004028165.1_ASM402816v1_genomic
GCA_024509075.1_ASM2450907v1_genomic	100	GCA_024509075.1_ASM2450907v1_genomic
GCA_024509075.1_ASM2450907v1_genomic	81.8504	TARA_CO-0000702_METAG-metabat2_a101_c2k_e500.4
GCA_024509075.1_ASM2450907v1_genomic	81.6349	TARA_CO-0000697_METAG-metabat2_a101_c2k_e500.6
GCA_024509075.1_ASM2450907v1_genomic	81.6314	TARA_CO-0000706_METAG-metabat2_a101_c2k_e500.5
GCA_024509075.1_ASM2450907v1_genomic	81.5785	TARA_CO-0000777_METAG-metabat2_a101_c2k_e500.4
GCA_024509075.1_ASM2450907v1_genomic	79.1507	GCA_010994325.1_ASM1099432v1_genomic
GCA_024509075.1_ASM2450907v1_genomic	79.0765	GCA_010994335.1_ASM1099433v1_genomic
GCA_024509075.1_ASM2450907v1_genomic	79.0218	GCA_002864045.1_ASM286404v1_genomic
GCA_024509075.1_ASM2450907v1_genomic	78.9905	GCA_027366555.1_ASM2736655v1_genomic
GCA_024509075.1_ASM2450907v1_genomic	78.9578	GCA_027366395.1_ASM2736639v1_genomic
GCA_024509075.1_ASM2450907v1_genomic	78.8712	GCA_024606345.1_ASM2460634v1_genomic
GCA_024509075.1_ASM2450907v1_genomic	78.616	GCA_023716865.1_ASM2371686v1_genomic
GCA_024509075.1_ASM2450907v1_genomic	78.6021	GCA_024606265.1_ASM2460626v1_genomic
GCA_024509075.1_ASM2450907v1_genomic	78.1237	GCA_001647025.2_EnAtr_2.0_genomic
GCA_024509075.1_ASM2450907v1_genomic	77.9253	GCA_001646955.1_KASP37_1.0_genomic
GCA_024509075.1_ASM2450907v1_genomic	77.842	GCA_000373945.1_ASM37394v1_genomic
GCA_024509075.1_ASM2450907v1_genomic	77.8242	GCA_900299555.1_DpTailN28_genomic
GCA_024509075.1_ASM2450907v1_genomic	77.7484	GCA_001646945.1_AVMART05_1.0_genomic
GCA_024509075.1_ASM2450907v1_genomic	77.7408	GCA_001583435.1_ASM158343v1_genomic
GCA_024509075.1_ASM2450907v1_genomic	77.7209	GCA_000722565.1_ASM72256v1_genomic
GCA_024509075.1_ASM2450907v1_genomic	77.7117	TARA_CO-0000798_METAG-metabat2_a108_c2k_e500.34
GCA_024509075.1_ASM2450907v1_genomic	77.6442	GCA_947495845.1_4-162.fasta_genomic
GCA_024509075.1_ASM2450907v1_genomic	77.5789	GCA_001562015.1_ASM156201v1_genomic
GCA_024509075.1_ASM2450907v1_genomic	77.5154	GCA_000722635.1_ASM72263v1_genomic
GCA_024509075.1_ASM2450907v1_genomic	77.4774	GCA_009653635.1_ASM965363v1_genomic
GCA_024509075.1_ASM2450907v1_genomic	77.3999	SCSIO12664.Complete.genome
GCA_024509075.1_ASM2450907v1_genomic	77.3407	TARA_CO-0000797_METAG-metabat2_a108_c2k_e500.18
GCA_024509075.1_ASM2450907v1_genomic	77.3337	TARA_CO-0000908_METAG-metabat2_a108_c2k_e500.22
GCA_024509075.1_ASM2450907v1_genomic	77.2124	TARA_CO-0000913_METAG-metabat2_a108_c2k_e500.28
GCA_024509075.1_ASM2450907v1_genomic	77.1453	GCA_023822025.1_ASM2382202v1_genomic
GCA_024509075.1_ASM2450907v1_genomic	77.1305	GCA_025562715.2_ASM2556271v2_genomic
GCA_024509075.1_ASM2450907v1_genomic	77.0828	GCA_024606225.1_ASM2460622v1_genomic
GCA_024509075.1_ASM2450907v1_genomic	77.069	GCA_025562755.1_ASM2556275v1_genomic
GCA_024509075.1_ASM2450907v1_genomic	76.9134	GCA_018263925.1_ASM1826392v1_genomic
GCA_024509075.1_ASM2450907v1_genomic	76.6761	GCA_900174585.1_ASM90017458v1_genomic
GCA_024509075.1_ASM2450907v1_genomic	76.441	GCA_024606325.1_ASM2460632v1_genomic
GCA_900299555.1_DpTailN28_genomic	100	GCA_900299555.1_DpTailN28_genomic
GCA_900299555.1_DpTailN28_genomic	93.4655	GCA_000373945.1_ASM37394v1_genomic
GCA_900299555.1_DpTailN28_genomic	86.375	GCA_001647025.2_EnAtr_2.0_genomic
GCA_900299555.1_DpTailN28_genomic	81.8655	GCA_023716865.1_ASM2371686v1_genomic
GCA_900299555.1_DpTailN28_genomic	81.6199	GCA_024606345.1_ASM2460634v1_genomic
GCA_900299555.1_DpTailN28_genomic	81.4197	GCA_027366555.1_ASM2736655v1_genomic
GCA_900299555.1_DpTailN28_genomic	81.4169	GCA_027366395.1_ASM2736639v1_genomic
GCA_900299555.1_DpTailN28_genomic	81.4118	GCA_002864045.1_ASM286404v1_genomic
GCA_900299555.1_DpTailN28_genomic	81.2967	GCA_010994325.1_ASM1099432v1_genomic
GCA_900299555.1_DpTailN28_genomic	81.2602	GCA_010994335.1_ASM1099433v1_genomic
GCA_900299555.1_DpTailN28_genomic	80.9643	GCA_024606265.1_ASM2460626v1_genomic
GCA_900299555.1_DpTailN28_genomic	78.6485	GCA_001646955.1_KASP37_1.0_genomic
GCA_900299555.1_DpTailN28_genomic	78.637	GCA_947495845.1_4-162.fasta_genomic
GCA_900299555.1_DpTailN28_genomic	78.589	GCA_001646945.1_AVMART05_1.0_genomic
GCA_900299555.1_DpTailN28_genomic	78.2958	TARA_CO-0000702_METAG-metabat2_a101_c2k_e500.4
GCA_900299555.1_DpTailN28_genomic	78.1644	GCA_024509075.1_ASM2450907v1_genomic
GCA_900299555.1_DpTailN28_genomic	78.1339	TARA_CO-0000697_METAG-metabat2_a101_c2k_e500.6
GCA_900299555.1_DpTailN28_genomic	77.9996	TARA_CO-0000777_METAG-metabat2_a101_c2k_e500.4
GCA_900299555.1_DpTailN28_genomic	77.9784	TARA_CO-0000706_METAG-metabat2_a101_c2k_e500.5
GCA_900299555.1_DpTailN28_genomic	77.8128	SCSIO12664.Complete.genome
GCA_900299555.1_DpTailN28_genomic	77.7488	GCA_023822025.1_ASM2382202v1_genomic
GCA_900299555.1_DpTailN28_genomic	77.7227	GCA_001562015.1_ASM156201v1_genomic
GCA_900299555.1_DpTailN28_genomic	77.6916	GCA_025562715.2_ASM2556271v2_genomic
GCA_900299555.1_DpTailN28_genomic	77.6724	GCA_024606225.1_ASM2460622v1_genomic
GCA_900299555.1_DpTailN28_genomic	77.6441	GCA_025562755.1_ASM2556275v1_genomic
GCA_900299555.1_DpTailN28_genomic	77.5068	GCA_000722635.1_ASM72263v1_genomic
GCA_900299555.1_DpTailN28_genomic	77.4318	GCA_001583435.1_ASM158343v1_genomic
GCA_900299555.1_DpTailN28_genomic	77.4115	GCA_009653635.1_ASM965363v1_genomic
GCA_900299555.1_DpTailN28_genomic	77.3764	GCA_000722565.1_ASM72256v1_genomic
GCA_900299555.1_DpTailN28_genomic	77.3707	GCA_018263925.1_ASM1826392v1_genomic
GCA_900299555.1_DpTailN28_genomic	77.0626	GCA_024606325.1_ASM2460632v1_genomic
GCA_900299555.1_DpTailN28_genomic	76.954	TARA_CO-0000908_METAG-metabat2_a108_c2k_e500.22
GCA_900299555.1_DpTailN28_genomic	76.9494	TARA_CO-0000797_METAG-metabat2_a108_c2k_e500.18
GCA_900299555.1_DpTailN28_genomic	76.8394	TARA_CO-0000913_METAG-metabat2_a108_c2k_e500.28
GCA_900299555.1_DpTailN28_genomic	76.7807	GCA_947331445.1_Parendozoicomonas_sp._strain_Alg238-R29_genomic
GCA_900299555.1_DpTailN28_genomic	76.7633	TARA_CO-0000798_METAG-metabat2_a108_c2k_e500.34
GCA_900299555.1_DpTailN28_genomic	76.4672	GCA_900174585.1_ASM90017458v1_genomic
GCA_004028165.1_ASM402816v1_genomic	100	GCA_004028165.1_ASM402816v1_genomic
GCA_004028165.1_ASM402816v1_genomic	76.8342	GCA_001647025.2_EnAtr_2.0_genomic
GCA_004028165.1_ASM402816v1_genomic	76.8099	GCA_018263925.1_ASM1826392v1_genomic
GCA_004028165.1_ASM402816v1_genomic	76.7739	GCA_023716865.1_ASM2371686v1_genomic
GCA_004028165.1_ASM402816v1_genomic	76.7299	TARA_CO-0000702_METAG-metabat2_a101_c2k_e500.4
GCA_004028165.1_ASM402816v1_genomic	76.7297	TARA_CO-0000697_METAG-metabat2_a101_c2k_e500.6
GCA_004028165.1_ASM402816v1_genomic	76.6856	TARA_CO-0000777_METAG-metabat2_a101_c2k_e500.4
GCA_004028165.1_ASM402816v1_genomic	76.6803	GCA_023822025.1_ASM2382202v1_genomic
GCA_004028165.1_ASM402816v1_genomic	76.6433	GCA_025562715.2_ASM2556271v2_genomic
GCA_004028165.1_ASM402816v1_genomic	76.5952	GCA_027366395.1_ASM2736639v1_genomic
GCA_004028165.1_ASM402816v1_genomic	76.5817	GCA_001562015.1_ASM156201v1_genomic
GCA_004028165.1_ASM402816v1_genomic	76.5019	GCA_027366555.1_ASM2736655v1_genomic
GCA_004028165.1_ASM402816v1_genomic	76.4658	GCA_025562755.1_ASM2556275v1_genomic
GCA_004028165.1_ASM402816v1_genomic	76.1874	GCA_900174585.1_ASM90017458v1_genomic
GCA_004028165.1_ASM402816v1_genomic	76.0759	GCA_002864045.1_ASM286404v1_genomic
GCA_004028165.1_ASM402816v1_genomic	75.9626	GCA_010994335.1_ASM1099433v1_genomic
GCA_004028165.1_ASM402816v1_genomic	75.8898	GCA_010994325.1_ASM1099432v1_genomic
GCA_024606225.1_ASM2460622v1_genomic	100	GCA_024606225.1_ASM2460622v1_genomic
GCA_024606225.1_ASM2460622v1_genomic	99.2658	GCA_024606325.1_ASM2460632v1_genomic
GCA_024606225.1_ASM2460622v1_genomic	83.5603	GCA_023822025.1_ASM2382202v1_genomic
GCA_024606225.1_ASM2460622v1_genomic	80.6108	GCA_000722635.1_ASM72263v1_genomic
GCA_024606225.1_ASM2460622v1_genomic	80.4343	GCA_001562015.1_ASM156201v1_genomic
GCA_024606225.1_ASM2460622v1_genomic	78.2734	GCA_024606345.1_ASM2460634v1_genomic
GCA_024606225.1_ASM2460622v1_genomic	78.249	GCA_000722565.1_ASM72256v1_genomic
GCA_024606225.1_ASM2460622v1_genomic	78.1962	GCA_009653635.1_ASM965363v1_genomic
GCA_024606225.1_ASM2460622v1_genomic	78.0865	GCA_001583435.1_ASM158343v1_genomic
GCA_024606225.1_ASM2460622v1_genomic	78.0282	GCA_025562755.1_ASM2556275v1_genomic
GCA_024606225.1_ASM2460622v1_genomic	78.0036	GCA_025562715.2_ASM2556271v2_genomic
GCA_024606225.1_ASM2460622v1_genomic	77.7914	GCA_027366395.1_ASM2736639v1_genomic
GCA_024606225.1_ASM2460622v1_genomic	77.7822	GCA_027366555.1_ASM2736655v1_genomic
GCA_024606225.1_ASM2460622v1_genomic	77.6323	GCA_001646945.1_AVMART05_1.0_genomic
GCA_024606225.1_ASM2460622v1_genomic	77.6037	GCA_947495845.1_4-162.fasta_genomic
GCA_024606225.1_ASM2460622v1_genomic	77.562	GCA_001646955.1_KASP37_1.0_genomic
GCA_024606225.1_ASM2460622v1_genomic	77.4718	TARA_CO-0000797_METAG-metabat2_a108_c2k_e500.18
GCA_024606225.1_ASM2460622v1_genomic	77.4701	GCA_001647025.2_EnAtr_2.0_genomic
GCA_024606225.1_ASM2460622v1_genomic	77.4572	GCA_010994325.1_ASM1099432v1_genomic
GCA_024606225.1_ASM2460622v1_genomic	77.4378	GCA_000373945.1_ASM37394v1_genomic
GCA_024606225.1_ASM2460622v1_genomic	77.3892	GCA_010994335.1_ASM1099433v1_genomic
GCA_024606225.1_ASM2460622v1_genomic	77.3801	TARA_CO-0000908_METAG-metabat2_a108_c2k_e500.22
GCA_024606225.1_ASM2460622v1_genomic	77.3404	GCA_002864045.1_ASM286404v1_genomic
GCA_024606225.1_ASM2460622v1_genomic	77.3325	TARA_CO-0000798_METAG-metabat2_a108_c2k_e500.34
GCA_024606225.1_ASM2460622v1_genomic	77.3324	GCA_900299555.1_DpTailN28_genomic
GCA_024606225.1_ASM2460622v1_genomic	77.3162	GCA_023716865.1_ASM2371686v1_genomic
GCA_024606225.1_ASM2460622v1_genomic	77.2087	GCA_024606265.1_ASM2460626v1_genomic
GCA_024606225.1_ASM2460622v1_genomic	77.2019	TARA_CO-0000913_METAG-metabat2_a108_c2k_e500.28
GCA_024606225.1_ASM2460622v1_genomic	77.1081	TARA_CO-0000777_METAG-metabat2_a101_c2k_e500.4
GCA_024606225.1_ASM2460622v1_genomic	77.076	TARA_CO-0000702_METAG-metabat2_a101_c2k_e500.4
GCA_024606225.1_ASM2460622v1_genomic	77.063	TARA_CO-0000697_METAG-metabat2_a101_c2k_e500.6
GCA_024606225.1_ASM2460622v1_genomic	76.9961	GCA_947331445.1_Parendozoicomonas_sp._strain_Alg238-R29_genomic
GCA_024606225.1_ASM2460622v1_genomic	76.9916	SCSIO12664.Complete.genome
GCA_024606225.1_ASM2460622v1_genomic	76.9785	GCA_024509075.1_ASM2450907v1_genomic
GCA_024606225.1_ASM2460622v1_genomic	76.8379	GCA_018263925.1_ASM1826392v1_genomic
GCA_024606225.1_ASM2460622v1_genomic	76.7953	GCA_900174585.1_ASM90017458v1_genomic
GCA_024606225.1_ASM2460622v1_genomic	76.7413	TARA_CO-0000706_METAG-metabat2_a101_c2k_e500.5
GCA_947331445.1_Parendozoicomonas_sp._strain_Alg238-R29_genomic	100	GCA_947331445.1_Parendozoicomonas_sp._strain_Alg238-R29_genomic
GCA_947331445.1_Parendozoicomonas_sp._strain_Alg238-R29_genomic	78.1656	GCA_900174585.1_ASM90017458v1_genomic
GCA_947331445.1_Parendozoicomonas_sp._strain_Alg238-R29_genomic	77.9037	TARA_CO-0000798_METAG-metabat2_a108_c2k_e500.34
GCA_947331445.1_Parendozoicomonas_sp._strain_Alg238-R29_genomic	77.8713	TARA_CO-0000908_METAG-metabat2_a108_c2k_e500.22
GCA_947331445.1_Parendozoicomonas_sp._strain_Alg238-R29_genomic	77.8535	TARA_CO-0000913_METAG-metabat2_a108_c2k_e500.28
GCA_947331445.1_Parendozoicomonas_sp._strain_Alg238-R29_genomic	77.8475	TARA_CO-0000797_METAG-metabat2_a108_c2k_e500.18
GCA_947331445.1_Parendozoicomonas_sp._strain_Alg238-R29_genomic	77.4952	GCA_001646945.1_AVMART05_1.0_genomic
GCA_947331445.1_Parendozoicomonas_sp._strain_Alg238-R29_genomic	77.4944	GCA_025562755.1_ASM2556275v1_genomic
GCA_947331445.1_Parendozoicomonas_sp._strain_Alg238-R29_genomic	77.4241	GCA_025562715.2_ASM2556271v2_genomic
GCA_947331445.1_Parendozoicomonas_sp._strain_Alg238-R29_genomic	77.3117	GCA_001646955.1_KASP37_1.0_genomic
GCA_947331445.1_Parendozoicomonas_sp._strain_Alg238-R29_genomic	77.3049	GCA_018263925.1_ASM1826392v1_genomic
GCA_947331445.1_Parendozoicomonas_sp._strain_Alg238-R29_genomic	77.2988	GCA_000722565.1_ASM72256v1_genomic
GCA_947331445.1_Parendozoicomonas_sp._strain_Alg238-R29_genomic	77.2501	GCA_024606345.1_ASM2460634v1_genomic
GCA_947331445.1_Parendozoicomonas_sp._strain_Alg238-R29_genomic	77.1914	GCA_009653635.1_ASM965363v1_genomic
GCA_947331445.1_Parendozoicomonas_sp._strain_Alg238-R29_genomic	77.177	GCA_001583435.1_ASM158343v1_genomic
GCA_947331445.1_Parendozoicomonas_sp._strain_Alg238-R29_genomic	77.0792	GCA_024606225.1_ASM2460622v1_genomic
GCA_947331445.1_Parendozoicomonas_sp._strain_Alg238-R29_genomic	76.9984	GCA_947495845.1_4-162.fasta_genomic
GCA_947331445.1_Parendozoicomonas_sp._strain_Alg238-R29_genomic	76.9127	GCA_023716865.1_ASM2371686v1_genomic
GCA_947331445.1_Parendozoicomonas_sp._strain_Alg238-R29_genomic	76.909	GCA_023822025.1_ASM2382202v1_genomic
GCA_947331445.1_Parendozoicomonas_sp._strain_Alg238-R29_genomic	76.8591	GCA_000722635.1_ASM72263v1_genomic
GCA_947331445.1_Parendozoicomonas_sp._strain_Alg238-R29_genomic	76.8554	GCA_001562015.1_ASM156201v1_genomic
GCA_947331445.1_Parendozoicomonas_sp._strain_Alg238-R29_genomic	76.8506	GCA_027366395.1_ASM2736639v1_genomic
GCA_947331445.1_Parendozoicomonas_sp._strain_Alg238-R29_genomic	76.8065	GCA_900299555.1_DpTailN28_genomic
GCA_947331445.1_Parendozoicomonas_sp._strain_Alg238-R29_genomic	76.7749	GCA_024606325.1_ASM2460632v1_genomic
GCA_947331445.1_Parendozoicomonas_sp._strain_Alg238-R29_genomic	76.7514	GCA_001647025.2_EnAtr_2.0_genomic
GCA_947331445.1_Parendozoicomonas_sp._strain_Alg238-R29_genomic	76.6548	GCA_027366555.1_ASM2736655v1_genomic
GCA_947331445.1_Parendozoicomonas_sp._strain_Alg238-R29_genomic	76.6415	GCA_000373945.1_ASM37394v1_genomic
GCA_947331445.1_Parendozoicomonas_sp._strain_Alg238-R29_genomic	76.5387	GCA_010994335.1_ASM1099433v1_genomic
GCA_947331445.1_Parendozoicomonas_sp._strain_Alg238-R29_genomic	76.4335	GCA_002864045.1_ASM286404v1_genomic
GCA_947331445.1_Parendozoicomonas_sp._strain_Alg238-R29_genomic	76.3882	GCA_010994325.1_ASM1099432v1_genomic
GCA_947331445.1_Parendozoicomonas_sp._strain_Alg238-R29_genomic	76.2072	TARA_CO-0000702_METAG-metabat2_a101_c2k_e500.4
GCA_947331445.1_Parendozoicomonas_sp._strain_Alg238-R29_genomic	76.1937	GCA_024606265.1_ASM2460626v1_genomic
GCA_947331445.1_Parendozoicomonas_sp._strain_Alg238-R29_genomic	76.1499	TARA_CO-0000777_METAG-metabat2_a101_c2k_e500.4
GCA_947331445.1_Parendozoicomonas_sp._strain_Alg238-R29_genomic	76.129	TARA_CO-0000697_METAG-metabat2_a101_c2k_e500.6
GCA_947331445.1_Parendozoicomonas_sp._strain_Alg238-R29_genomic	76.0355	TARA_CO-0000706_METAG-metabat2_a101_c2k_e500.5
GCA_009653635.1_ASM965363v1_genomic	100	GCA_009653635.1_ASM965363v1_genomic
GCA_009653635.1_ASM965363v1_genomic	78.5932	GCA_001562015.1_ASM156201v1_genomic
GCA_009653635.1_ASM965363v1_genomic	78.4734	GCA_000722635.1_ASM72263v1_genomic
GCA_009653635.1_ASM965363v1_genomic	78.2785	GCA_001583435.1_ASM158343v1_genomic
GCA_009653635.1_ASM965363v1_genomic	78.277	GCA_000722565.1_ASM72256v1_genomic
GCA_009653635.1_ASM965363v1_genomic	78.2684	GCA_023822025.1_ASM2382202v1_genomic
GCA_009653635.1_ASM965363v1_genomic	78.0917	GCA_024606225.1_ASM2460622v1_genomic
GCA_009653635.1_ASM965363v1_genomic	78.0399	GCA_025562755.1_ASM2556275v1_genomic
GCA_009653635.1_ASM965363v1_genomic	78.0198	GCA_025562715.2_ASM2556271v2_genomic
GCA_009653635.1_ASM965363v1_genomic	77.87	GCA_001646945.1_AVMART05_1.0_genomic
GCA_009653635.1_ASM965363v1_genomic	77.8273	GCA_001646955.1_KASP37_1.0_genomic
GCA_009653635.1_ASM965363v1_genomic	77.7978	GCA_024606325.1_ASM2460632v1_genomic
GCA_009653635.1_ASM965363v1_genomic	77.6757	GCA_947495845.1_4-162.fasta_genomic
GCA_009653635.1_ASM965363v1_genomic	77.522	GCA_001647025.2_EnAtr_2.0_genomic
GCA_009653635.1_ASM965363v1_genomic	77.4688	GCA_900299555.1_DpTailN28_genomic
GCA_009653635.1_ASM965363v1_genomic	77.4257	GCA_023716865.1_ASM2371686v1_genomic
GCA_009653635.1_ASM965363v1_genomic	77.3702	GCA_000373945.1_ASM37394v1_genomic
GCA_009653635.1_ASM965363v1_genomic	77.3487	GCA_027366395.1_ASM2736639v1_genomic
GCA_009653635.1_ASM965363v1_genomic	77.3209	SCSIO12664.Complete.genome
GCA_009653635.1_ASM965363v1_genomic	77.3125	GCA_027366555.1_ASM2736655v1_genomic
GCA_009653635.1_ASM965363v1_genomic	77.2942	GCA_900174585.1_ASM90017458v1_genomic
GCA_009653635.1_ASM965363v1_genomic	77.1964	TARA_CO-0000797_METAG-metabat2_a108_c2k_e500.18
GCA_009653635.1_ASM965363v1_genomic	77.1931	GCA_947331445.1_Parendozoicomonas_sp._strain_Alg238-R29_genomic
GCA_009653635.1_ASM965363v1_genomic	77.1766	GCA_024606345.1_ASM2460634v1_genomic
GCA_009653635.1_ASM965363v1_genomic	77.1567	GCA_002864045.1_ASM286404v1_genomic
GCA_009653635.1_ASM965363v1_genomic	77.1391	TARA_CO-0000798_METAG-metabat2_a108_c2k_e500.34
GCA_009653635.1_ASM965363v1_genomic	77.1358	TARA_CO-0000908_METAG-metabat2_a108_c2k_e500.22
GCA_009653635.1_ASM965363v1_genomic	77.0479	GCA_024509075.1_ASM2450907v1_genomic
GCA_009653635.1_ASM965363v1_genomic	77.0448	GCA_010994335.1_ASM1099433v1_genomic
GCA_009653635.1_ASM965363v1_genomic	77.0416	TARA_CO-0000913_METAG-metabat2_a108_c2k_e500.28
GCA_009653635.1_ASM965363v1_genomic	76.9236	GCA_010994325.1_ASM1099432v1_genomic
GCA_009653635.1_ASM965363v1_genomic	76.8727	TARA_CO-0000697_METAG-metabat2_a101_c2k_e500.6
GCA_009653635.1_ASM965363v1_genomic	76.7766	TARA_CO-0000777_METAG-metabat2_a101_c2k_e500.4
GCA_009653635.1_ASM965363v1_genomic	76.7258	GCA_018263925.1_ASM1826392v1_genomic
GCA_009653635.1_ASM965363v1_genomic	76.6677	TARA_CO-0000702_METAG-metabat2_a101_c2k_e500.4
GCA_009653635.1_ASM965363v1_genomic	76.6505	GCA_024606265.1_ASM2460626v1_genomic
GCA_009653635.1_ASM965363v1_genomic	76.3807	TARA_CO-0000706_METAG-metabat2_a101_c2k_e500.5
GCA_024606265.1_ASM2460626v1_genomic	100	GCA_024606265.1_ASM2460626v1_genomic
GCA_024606265.1_ASM2460626v1_genomic	87.6727	GCA_024606345.1_ASM2460634v1_genomic
GCA_024606265.1_ASM2460626v1_genomic	86.9561	GCA_002864045.1_ASM286404v1_genomic
GCA_024606265.1_ASM2460626v1_genomic	86.8804	GCA_010994335.1_ASM1099433v1_genomic
GCA_024606265.1_ASM2460626v1_genomic	86.8747	GCA_027366395.1_ASM2736639v1_genomic
GCA_024606265.1_ASM2460626v1_genomic	86.8584	GCA_027366555.1_ASM2736655v1_genomic
GCA_024606265.1_ASM2460626v1_genomic	86.8016	GCA_010994325.1_ASM1099432v1_genomic
GCA_024606265.1_ASM2460626v1_genomic	85.7041	GCA_023716865.1_ASM2371686v1_genomic
GCA_024606265.1_ASM2460626v1_genomic	84.9669	GCA_001647025.2_EnAtr_2.0_genomic
GCA_024606265.1_ASM2460626v1_genomic	81.1474	GCA_900299555.1_DpTailN28_genomic
GCA_024606265.1_ASM2460626v1_genomic	80.8925	GCA_000373945.1_ASM37394v1_genomic
GCA_024606265.1_ASM2460626v1_genomic	78.69	GCA_024509075.1_ASM2450907v1_genomic
GCA_024606265.1_ASM2460626v1_genomic	78.6453	TARA_CO-0000706_METAG-metabat2_a101_c2k_e500.5
GCA_024606265.1_ASM2460626v1_genomic	78.6439	TARA_CO-0000702_METAG-metabat2_a101_c2k_e500.4
GCA_024606265.1_ASM2460626v1_genomic	78.5629	TARA_CO-0000697_METAG-metabat2_a101_c2k_e500.6
GCA_024606265.1_ASM2460626v1_genomic	78.496	TARA_CO-0000777_METAG-metabat2_a101_c2k_e500.4
GCA_024606265.1_ASM2460626v1_genomic	78.279	GCA_947495845.1_4-162.fasta_genomic
GCA_024606265.1_ASM2460626v1_genomic	78.0363	GCA_001646955.1_KASP37_1.0_genomic
GCA_024606265.1_ASM2460626v1_genomic	78.0151	GCA_001646945.1_AVMART05_1.0_genomic
GCA_024606265.1_ASM2460626v1_genomic	77.4807	TARA_CO-0000908_METAG-metabat2_a108_c2k_e500.22
GCA_024606265.1_ASM2460626v1_genomic	77.4378	TARA_CO-0000913_METAG-metabat2_a108_c2k_e500.28
GCA_024606265.1_ASM2460626v1_genomic	77.3444	GCA_000722565.1_ASM72256v1_genomic
GCA_024606265.1_ASM2460626v1_genomic	77.2612	TARA_CO-0000797_METAG-metabat2_a108_c2k_e500.18
GCA_024606265.1_ASM2460626v1_genomic	77.2595	TARA_CO-0000798_METAG-metabat2_a108_c2k_e500.34
GCA_024606265.1_ASM2460626v1_genomic	77.2361	GCA_024606225.1_ASM2460622v1_genomic
GCA_024606265.1_ASM2460626v1_genomic	77.2204	GCA_001583435.1_ASM158343v1_genomic
GCA_024606265.1_ASM2460626v1_genomic	77.1522	GCA_025562755.1_ASM2556275v1_genomic
GCA_024606265.1_ASM2460626v1_genomic	77.0606	GCA_023822025.1_ASM2382202v1_genomic
GCA_024606265.1_ASM2460626v1_genomic	76.9733	GCA_001562015.1_ASM156201v1_genomic
GCA_024606265.1_ASM2460626v1_genomic	76.9642	GCA_025562715.2_ASM2556271v2_genomic
GCA_024606265.1_ASM2460626v1_genomic	76.8801	GCA_024606325.1_ASM2460632v1_genomic
GCA_024606265.1_ASM2460626v1_genomic	76.7499	GCA_009653635.1_ASM965363v1_genomic
GCA_024606265.1_ASM2460626v1_genomic	76.5884	SCSIO12664.Complete.genome
GCA_024606265.1_ASM2460626v1_genomic	76.5762	GCA_000722635.1_ASM72263v1_genomic
GCA_024606265.1_ASM2460626v1_genomic	76.3995	GCA_018263925.1_ASM1826392v1_genomic
GCA_024606265.1_ASM2460626v1_genomic	76.1935	GCA_900174585.1_ASM90017458v1_genomic
GCA_024606265.1_ASM2460626v1_genomic	76.1491	GCA_947331445.1_Parendozoicomonas_sp._strain_Alg238-R29_genomic
GCA_947495845.1_4-162.fasta_genomic	100	GCA_947495845.1_4-162.fasta_genomic
GCA_947495845.1_4-162.fasta_genomic	94.6122	GCA_001646945.1_AVMART05_1.0_genomic
GCA_947495845.1_4-162.fasta_genomic	94.5279	GCA_001646955.1_KASP37_1.0_genomic
GCA_947495845.1_4-162.fasta_genomic	78.8346	GCA_001647025.2_EnAtr_2.0_genomic
GCA_947495845.1_4-162.fasta_genomic	78.7826	GCA_010994325.1_ASM1099432v1_genomic
GCA_947495845.1_4-162.fasta_genomic	78.7344	GCA_010994335.1_ASM1099433v1_genomic
GCA_947495845.1_4-162.fasta_genomic	78.7034	GCA_000373945.1_ASM37394v1_genomic
GCA_947495845.1_4-162.fasta_genomic	78.6383	GCA_027366555.1_ASM2736655v1_genomic
GCA_947495845.1_4-162.fasta_genomic	78.6309	GCA_023716865.1_ASM2371686v1_genomic
GCA_947495845.1_4-162.fasta_genomic	78.6187	GCA_002864045.1_ASM286404v1_genomic
GCA_947495845.1_4-162.fasta_genomic	78.5938	GCA_900299555.1_DpTailN28_genomic
GCA_947495845.1_4-162.fasta_genomic	78.5896	GCA_027366395.1_ASM2736639v1_genomic
GCA_947495845.1_4-162.fasta_genomic	78.4656	GCA_024606345.1_ASM2460634v1_genomic
GCA_947495845.1_4-162.fasta_genomic	78.3759	GCA_024606265.1_ASM2460626v1_genomic
GCA_947495845.1_4-162.fasta_genomic	78.0025	GCA_023822025.1_ASM2382202v1_genomic
GCA_947495845.1_4-162.fasta_genomic	77.8342	TARA_CO-0000697_METAG-metabat2_a101_c2k_e500.6
GCA_947495845.1_4-162.fasta_genomic	77.8091	GCA_001562015.1_ASM156201v1_genomic
GCA_947495845.1_4-162.fasta_genomic	77.8087	GCA_000722635.1_ASM72263v1_genomic
GCA_947495845.1_4-162.fasta_genomic	77.7929	TARA_CO-0000777_METAG-metabat2_a101_c2k_e500.4
GCA_947495845.1_4-162.fasta_genomic	77.7627	TARA_CO-0000702_METAG-metabat2_a101_c2k_e500.4
GCA_947495845.1_4-162.fasta_genomic	77.6647	GCA_009653635.1_ASM965363v1_genomic
GCA_947495845.1_4-162.fasta_genomic	77.6473	GCA_025562755.1_ASM2556275v1_genomic
GCA_947495845.1_4-162.fasta_genomic	77.6066	GCA_000722565.1_ASM72256v1_genomic
GCA_947495845.1_4-162.fasta_genomic	77.566	TARA_CO-0000706_METAG-metabat2_a101_c2k_e500.5
GCA_947495845.1_4-162.fasta_genomic	77.5325	GCA_024606225.1_ASM2460622v1_genomic
GCA_947495845.1_4-162.fasta_genomic	77.5082	GCA_024509075.1_ASM2450907v1_genomic
GCA_947495845.1_4-162.fasta_genomic	77.4759	GCA_001583435.1_ASM158343v1_genomic
GCA_947495845.1_4-162.fasta_genomic	77.4757	GCA_025562715.2_ASM2556271v2_genomic
GCA_947495845.1_4-162.fasta_genomic	77.2199	SCSIO12664.Complete.genome
GCA_947495845.1_4-162.fasta_genomic	77.2028	TARA_CO-0000797_METAG-metabat2_a108_c2k_e500.18
GCA_947495845.1_4-162.fasta_genomic	77.0984	TARA_CO-0000913_METAG-metabat2_a108_c2k_e500.28
GCA_947495845.1_4-162.fasta_genomic	77.0669	TARA_CO-0000908_METAG-metabat2_a108_c2k_e500.22
GCA_947495845.1_4-162.fasta_genomic	77.0415	TARA_CO-0000798_METAG-metabat2_a108_c2k_e500.34
GCA_947495845.1_4-162.fasta_genomic	76.9958	GCA_024606325.1_ASM2460632v1_genomic
GCA_947495845.1_4-162.fasta_genomic	76.9504	GCA_018263925.1_ASM1826392v1_genomic
GCA_947495845.1_4-162.fasta_genomic	76.9453	GCA_900174585.1_ASM90017458v1_genomic
GCA_947495845.1_4-162.fasta_genomic	76.7256	GCA_947331445.1_Parendozoicomonas_sp._strain_Alg238-R29_genomic
GCA_010994325.1_ASM1099432v1_genomic	100	GCA_010994325.1_ASM1099432v1_genomic
GCA_010994325.1_ASM1099432v1_genomic	99.926	GCA_010994335.1_ASM1099433v1_genomic
GCA_010994325.1_ASM1099432v1_genomic	98.8766	GCA_002864045.1_ASM286404v1_genomic
GCA_010994325.1_ASM1099432v1_genomic	95.2864	GCA_027366395.1_ASM2736639v1_genomic
GCA_010994325.1_ASM1099432v1_genomic	95.1969	GCA_027366555.1_ASM2736655v1_genomic
GCA_010994325.1_ASM1099432v1_genomic	89.4969	GCA_024606345.1_ASM2460634v1_genomic
GCA_010994325.1_ASM1099432v1_genomic	86.6068	GCA_024606265.1_ASM2460626v1_genomic
GCA_010994325.1_ASM1099432v1_genomic	84.8864	GCA_001647025.2_EnAtr_2.0_genomic
GCA_010994325.1_ASM1099432v1_genomic	84.6884	GCA_023716865.1_ASM2371686v1_genomic
GCA_010994325.1_ASM1099432v1_genomic	81.3316	GCA_900299555.1_DpTailN28_genomic
GCA_010994325.1_ASM1099432v1_genomic	81.0756	GCA_000373945.1_ASM37394v1_genomic
GCA_010994325.1_ASM1099432v1_genomic	79.1512	GCA_024509075.1_ASM2450907v1_genomic
GCA_010994325.1_ASM1099432v1_genomic	78.9151	TARA_CO-0000702_METAG-metabat2_a101_c2k_e500.4
GCA_010994325.1_ASM1099432v1_genomic	78.7724	TARA_CO-0000697_METAG-metabat2_a101_c2k_e500.6
GCA_010994325.1_ASM1099432v1_genomic	78.7201	GCA_001646955.1_KASP37_1.0_genomic
GCA_010994325.1_ASM1099432v1_genomic	78.679	GCA_947495845.1_4-162.fasta_genomic
GCA_010994325.1_ASM1099432v1_genomic	78.6582	TARA_CO-0000706_METAG-metabat2_a101_c2k_e500.5
GCA_010994325.1_ASM1099432v1_genomic	78.6097	TARA_CO-0000777_METAG-metabat2_a101_c2k_e500.4
GCA_010994325.1_ASM1099432v1_genomic	78.4353	GCA_001646945.1_AVMART05_1.0_genomic
GCA_010994325.1_ASM1099432v1_genomic	78.3556	TARA_CO-0000798_METAG-metabat2_a108_c2k_e500.34
GCA_010994325.1_ASM1099432v1_genomic	78.0103	TARA_CO-0000908_METAG-metabat2_a108_c2k_e500.22
GCA_010994325.1_ASM1099432v1_genomic	77.9191	TARA_CO-0000797_METAG-metabat2_a108_c2k_e500.18
GCA_010994325.1_ASM1099432v1_genomic	77.8034	TARA_CO-0000913_METAG-metabat2_a108_c2k_e500.28
GCA_010994325.1_ASM1099432v1_genomic	77.7098	SCSIO12664.Complete.genome
GCA_010994325.1_ASM1099432v1_genomic	77.5556	GCA_024606225.1_ASM2460622v1_genomic
GCA_010994325.1_ASM1099432v1_genomic	77.5485	GCA_000722565.1_ASM72256v1_genomic
GCA_010994325.1_ASM1099432v1_genomic	77.5273	GCA_025562755.1_ASM2556275v1_genomic
GCA_010994325.1_ASM1099432v1_genomic	77.4678	GCA_023822025.1_ASM2382202v1_genomic
GCA_010994325.1_ASM1099432v1_genomic	77.4098	GCA_025562715.2_ASM2556271v2_genomic
GCA_010994325.1_ASM1099432v1_genomic	77.3913	GCA_001583435.1_ASM158343v1_genomic
GCA_010994325.1_ASM1099432v1_genomic	77.3192	GCA_001562015.1_ASM156201v1_genomic
GCA_010994325.1_ASM1099432v1_genomic	77.2466	GCA_000722635.1_ASM72263v1_genomic
GCA_010994325.1_ASM1099432v1_genomic	77.1641	GCA_024606325.1_ASM2460632v1_genomic
GCA_010994325.1_ASM1099432v1_genomic	77.033	GCA_009653635.1_ASM965363v1_genomic
GCA_010994325.1_ASM1099432v1_genomic	76.7966	GCA_018263925.1_ASM1826392v1_genomic
GCA_010994325.1_ASM1099432v1_genomic	76.7688	GCA_900174585.1_ASM90017458v1_genomic
GCA_010994325.1_ASM1099432v1_genomic	76.381	GCA_947331445.1_Parendozoicomonas_sp._strain_Alg238-R29_genomic
GCA_010994325.1_ASM1099432v1_genomic	75.9935	GCA_004028165.1_ASM402816v1_genomic
GCA_024606325.1_ASM2460632v1_genomic	100	GCA_024606325.1_ASM2460632v1_genomic
GCA_024606325.1_ASM2460632v1_genomic	99.6113	GCA_024606225.1_ASM2460622v1_genomic
GCA_024606325.1_ASM2460632v1_genomic	83.4764	GCA_023822025.1_ASM2382202v1_genomic
GCA_024606325.1_ASM2460632v1_genomic	80.5008	GCA_000722635.1_ASM72263v1_genomic
GCA_024606325.1_ASM2460632v1_genomic	80.1622	GCA_001562015.1_ASM156201v1_genomic
GCA_024606325.1_ASM2460632v1_genomic	78.184	GCA_024606345.1_ASM2460634v1_genomic
GCA_024606325.1_ASM2460632v1_genomic	77.84	GCA_001583435.1_ASM158343v1_genomic
GCA_024606325.1_ASM2460632v1_genomic	77.8358	GCA_009653635.1_ASM965363v1_genomic
GCA_024606325.1_ASM2460632v1_genomic	77.8143	GCA_000722565.1_ASM72256v1_genomic
GCA_024606325.1_ASM2460632v1_genomic	77.4825	GCA_025562715.2_ASM2556271v2_genomic
GCA_024606325.1_ASM2460632v1_genomic	77.2988	GCA_027366395.1_ASM2736639v1_genomic
GCA_024606325.1_ASM2460632v1_genomic	77.2974	GCA_001647025.2_EnAtr_2.0_genomic
GCA_024606325.1_ASM2460632v1_genomic	77.2778	GCA_000373945.1_ASM37394v1_genomic
GCA_024606325.1_ASM2460632v1_genomic	77.2729	GCA_010994325.1_ASM1099432v1_genomic
GCA_024606325.1_ASM2460632v1_genomic	77.2547	GCA_002864045.1_ASM286404v1_genomic
GCA_024606325.1_ASM2460632v1_genomic	77.2309	GCA_027366555.1_ASM2736655v1_genomic
GCA_024606325.1_ASM2460632v1_genomic	77.2066	GCA_025562755.1_ASM2556275v1_genomic
GCA_024606325.1_ASM2460632v1_genomic	77.1833	GCA_010994335.1_ASM1099433v1_genomic
GCA_024606325.1_ASM2460632v1_genomic	77.1683	GCA_024606265.1_ASM2460626v1_genomic
GCA_024606325.1_ASM2460632v1_genomic	77.1442	GCA_001646955.1_KASP37_1.0_genomic
GCA_024606325.1_ASM2460632v1_genomic	77.0501	GCA_900299555.1_DpTailN28_genomic
GCA_024606325.1_ASM2460632v1_genomic	77.0129	GCA_947495845.1_4-162.fasta_genomic
GCA_024606325.1_ASM2460632v1_genomic	76.9815	TARA_CO-0000777_METAG-metabat2_a101_c2k_e500.4
GCA_024606325.1_ASM2460632v1_genomic	76.9491	GCA_023716865.1_ASM2371686v1_genomic
GCA_024606325.1_ASM2460632v1_genomic	76.9468	TARA_CO-0000697_METAG-metabat2_a101_c2k_e500.6
GCA_024606325.1_ASM2460632v1_genomic	76.8726	TARA_CO-0000706_METAG-metabat2_a101_c2k_e500.5
GCA_024606325.1_ASM2460632v1_genomic	76.843	GCA_001646945.1_AVMART05_1.0_genomic
GCA_024606325.1_ASM2460632v1_genomic	76.8362	TARA_CO-0000702_METAG-metabat2_a101_c2k_e500.4
GCA_024606325.1_ASM2460632v1_genomic	76.5275	GCA_024509075.1_ASM2450907v1_genomic
GCA_024606325.1_ASM2460632v1_genomic	76.3358	GCA_900174585.1_ASM90017458v1_genomic
SCSIO12664.Complete.genome	100	SCSIO12664.Complete.genome
SCSIO12664.Complete.genome	79.145	GCA_025562715.2_ASM2556271v2_genomic
SCSIO12664.Complete.genome	78.9739	GCA_027366555.1_ASM2736655v1_genomic
SCSIO12664.Complete.genome	78.8411	GCA_023716865.1_ASM2371686v1_genomic
SCSIO12664.Complete.genome	78.8368	GCA_023822025.1_ASM2382202v1_genomic
SCSIO12664.Complete.genome	78.7027	GCA_027366395.1_ASM2736639v1_genomic
SCSIO12664.Complete.genome	78.5228	GCA_030674875.1_ASM3067487v1_genomic
SCSIO12664.Complete.genome	78.521	GCA_001646945.1_AVMART05_1.0_genomic
SCSIO12664.Complete.genome	78.3584	GCA_025562755.1_ASM2556275v1_genomic
SCSIO12664.Complete.genome	78.2312	GCA_001646955.1_KASP37_1.0_genomic
SCSIO12664.Complete.genome	77.9418	GCA_001562015.1_ASM156201v1_genomic
SCSIO12664.Complete.genome	77.9372	GCA_001583435.1_ASM158343v1_genomic
SCSIO12664.Complete.genome	77.8828	GCA_000722565.1_ASM72256v1_genomic
SCSIO12664.Complete.genome	77.8704	GCA_000722635.1_ASM72263v1_genomic
SCSIO12664.Complete.genome	77.719	GCA_010994335.1_ASM1099433v1_genomic
SCSIO12664.Complete.genome	77.6519	GCA_028728195.1_ASM2872819v1_genomic
SCSIO12664.Complete.genome	77.6321	GCA_002864045.1_ASM286404v1_genomic
SCSIO12664.Complete.genome	77.6271	GCA_010994325.1_ASM1099432v1_genomic
SCSIO12664.Complete.genome	77.5703	GCA_009653635.1_ASM965363v1_genomic
SCSIO12664.Complete.genome	77.5225	GCA_024606225.1_ASM2460622v1_genomic
SCSIO12664.Complete.genome	77.3974	GCA_024509075.1_ASM2450907v1_genomic
SCSIO12664.Complete.genome	77.3442	GCA_001647025.2_EnAtr_2.0_genomic
SCSIO12664.Complete.genome	77.3107	GCA_900299555.1_DpTailN28_genomic
SCSIO12664.Complete.genome	77.2058	TARA_CO-0000697_METAG-metabat2_a101_c2k_e500.6
SCSIO12664.Complete.genome	77.1225	GCA_947495845.1_4-162.fasta_genomic
SCSIO12664.Complete.genome	77.0501	TARA_CO-0000702_METAG-metabat2_a101_c2k_e500.4
SCSIO12664.Complete.genome	77.0321	GCA_018263925.1_ASM1826392v1_genomic
SCSIO12664.Complete.genome	76.9759	GCA_000373945.1_ASM37394v1_genomic
SCSIO12664.Complete.genome	76.9696	GCA_024606265.1_ASM2460626v1_genomic
SCSIO12664.Complete.genome	76.933	GCA_024606345.1_ASM2460634v1_genomic
SCSIO12664.Complete.genome	76.93	TARA_CO-0000777_METAG-metabat2_a101_c2k_e500.4
SCSIO12664.Complete.genome	76.7279	TARA_CO-0000706_METAG-metabat2_a101_c2k_e500.5
SCSIO12664.Complete.genome	76.699	GCA_947331445.1_Parendozoicomonas_sp._strain_Alg238-R29_genomic
SCSIO12664.Complete.genome	76.652	GCA_900174585.1_ASM90017458v1_genomic
SCSIO12664.Complete.genome	76.1515	GCA_024606325.1_ASM2460632v1_genomic

## Sheet: Table S3
Table S3. Annotation of phage genes in Endozoicomonadaceae genomes.
Genome ID	Start	End	Length	Strand	GC_content	Genetic_code	Rbs_motif	Marker	Evalue	Bitscore	Uscg	Plasmid_hallmark	Virus_hallmark	Taxid	Taxname	Annotation_accessions	Annotation_description
TARA_CO-0000702_METAG-metabat2_a101_c2k_e500.4	522	3497	2976	-1	0.537	11		GENOMAD.152059.VP	7.261e-116	402	0	0	1	2561	Caudoviricetes	COG3941	Phage tail tape-measure protein, controls tail length
TARA_CO-0000702_METAG-metabat2_a101_c2k_e500.4	4723	5310	588	-1	0.529	11	GGA/GAG/AGG	GENOMAD.061728.VV	1.609e-17	83	0	0	1	2561	Caudoviricetes	PF06763	Prophage minor tail protein Z (GPZ)
TARA_CO-0000702_METAG-metabat2_a101_c2k_e500.4	5612	6601	990	-1	0.548	11	AGGAG	GENOMAD.124233.VP	4.19e-82	277	0	0	1	2561	Caudoviricetes	PF03864	Phage major capsid protein E
TARA_CO-0000702_METAG-metabat2_a101_c2k_e500.4	6643	7014	372	-1	0.559	11	AGGA	GENOMAD.176803.VP	1.297e-18	83	0	0	0	2561	Caudoviricetes	PF02924	Bacteriophage lambda head decoration protein D
TARA_CO-0000702_METAG-metabat2_a101_c2k_e500.4	7053	8054	1002	-1	0.53	11	AGGA	GENOMAD.158277.VP	1.725e-35	141	0	0	0	2561	Caudoviricetes	PF00574;PF19602;K01358;TIGR00493;COG3904	ATP-dependent Clp endopeptidase, proteolytic subunit ClpP
TARA_CO-0000702_METAG-metabat2_a101_c2k_e500.4	8044	9504	1461	-1	0.541	11	GGAG/GAGG	GENOMAD.116501.VP	8.63e-85	292	0	0	1	2561	Caudoviricetes	PF05136;TIGR01539;COG5511	phage portal protein, lambda family
TARA_CO-0000702_METAG-metabat2_a101_c2k_e500.4	9507	9707	201	-1	0.493	11	GGA/GAG/AGG	GENOMAD.220917.VP	0.0001182	40	0	0	0	1	\	PF19645	gpW
TARA_CO-0000702_METAG-metabat2_a101_c2k_e500.4	9714	11582	1869	-1	0.53	11	GGA/GAG/AGG	GENOMAD.179152.VP	1.412e-98	338	0	0	1	2561	Caudoviricetes	PF20454;PF05876;K21512;COG5525	Phage terminase, large subunit GpA
TARA_CO-0000702_METAG-metabat2_a101_c2k_e500.4	12180	12656	477	-1	0.512	11	GGA/GAG/AGG	GENOMAD.219648.VP	9.939e-19	85	0	0	1	2561	Caudoviricetes	PF07471;COG4220;K22014	Phage DNA packaging protein, Nu1 subunit of terminase
TARA_CO-0000702_METAG-metabat2_a101_c2k_e500.4	14406	15473	1068	-1	0.532	11	GGA/GAG/AGG	GENOMAD.207051.VV	4.919e-45	170	0	0	0	2561	Caudoviricetes	PF00583;COG3153;TIGR02406;K06718	Acetyltransferase (GNAT) family
TARA_CO-0000702_METAG-metabat2_a101_c2k_e500.4	15452	16012	561	-1	0.487	11	GGA/GAG/AGG	GENOMAD.178051.VP	2.386e-19	88	0	0	1	2561	Caudoviricetes	PF02195;PF17288;TIGR00180;COG1475	ParB/RepB/Spo0J family partition protein
TARA_CO-0000702_METAG-metabat2_a101_c2k_e500.4	16015	16383	369	-1	0.542	11	AGGAG	GENOMAD.107081.VC	1.152e-27	109	0	0	0	2561	Caudoviricetes	PF11351	Holin of 3TMs, for gene-transfer release
TARA_CO-0000702_METAG-metabat2_a101_c2k_e500.4	16380	16805	426	-1	0.535	11	GGA/GAG/AGG	GENOMAD.039329.VV	6.322e-17	79	0	0	0	2561	Caudoviricetes	PF01510;COG5632	N-acetylmuramoyl-L-alanine amidase CwlA
TARA_CO-0000702_METAG-metabat2_a101_c2k_e500.4	16818	17093	276	-1	0.543	11	AGGA	GENOMAD.219094.VV	6.259e-13	65	0	0	0	1	\	PF10779	Haemolysin XhlA
TARA_CO-0000702_METAG-metabat2_a101_c2k_e500.4	17806	18345	540	-1	0.5	11	GGAG/GAGG	GENOMAD.197866.VP	4.464e-18	84	0	0	1	2561	Caudoviricetes	PF04848;COG0817;TIGR00228;K01159	Poxvirus A22 protein
TARA_CO-0000702_METAG-metabat2_a101_c2k_e500.4	18558	20591	2034	-1	0.512	11	AGGA	GENOMAD.197438.VP	7.614e-07	55	0	0	0	2561	Caudoviricetes	PF09250	Bifunctional DNA primase/polymerase, N-terminal
TARA_CO-0000702_METAG-metabat2_a101_c2k_e500.4	117	362	246	1	0.5	11	GGA/GAG/AGG	GENOMAD.191737.VV	2.519e-10	57	0	0	0	1	\	PF09035;COG3311	Predicted DNA-binding transcriptional regulator AlpA
TARA_CO-0000702_METAG-metabat2_a101_c2k_e500.4	2471	3436	966	-1	0.533	11	GGA/GAG/AGG	GENOMAD.158351.VP	1.018e-54	197	0	0	1	2561	Caudoviricetes	PF05954;K06905;COG3500;TIGR03361	Phage protein D
TARA_CO-0000702_METAG-metabat2_a101_c2k_e500.4	3436	3639	204	-1	0.505	11	GGAG/GAGG	GENOMAD.159179.VP	9.298e-14	66	0	0	1	2561	Caudoviricetes	COG5004;K06370	P2-like prophage tail protein X
TARA_CO-0000702_METAG-metabat2_a101_c2k_e500.4	3620	4027	408	-1	0.559	11	GGAG/GAGG	GENOMAD.124222.VP	9.022e-28	110	0	0	0	2561	Caudoviricetes	K06906;COG3499	Phage protein U
TARA_CO-0000702_METAG-metabat2_a101_c2k_e500.4	6192	6458	267	-1	0.543	11		GENOMAD.221065.VV	9.858e-15	70	0	0	1	1	\	PF10109;COG4518	Phage tail assembly chaperone proteins, E, or 41 or 14
TARA_CO-0000702_METAG-metabat2_a101_c2k_e500.4	6523	7029	507	-1	0.536	11	GGAG/GAGG	GENOMAD.099825.VV	1.078e-09	59	0	0	1	2561	Caudoviricetes	PF04985;K06908;COG3498;TIGR01611	Phage tail tube protein FII
TARA_CO-0000702_METAG-metabat2_a101_c2k_e500.4	7026	8177	1152	-1	0.56	11	AGGAG	GENOMAD.102019.VV	2.272e-86	292	0	0	1	2561	Caudoviricetes	PF10758;COG3497	Phage tail sheath protein FI
TARA_CO-0000702_METAG-metabat2_a101_c2k_e500.4	8208	8546	339	-1	0.552	11	GGAG/GAGG	GENOMAD.082337.VV	2.369e-07	50	0	0	1	1	\	PF16778	Phage tail assembly chaperone protein
TARA_CO-0000702_METAG-metabat2_a101_c2k_e500.4	12221	13435	1215	-1	0.528	11	GGAG/GAGG	GENOMAD.223954.VP	1.787e-12	72	0	0	0	2561	Caudoviricetes	COG4675	Microcystin-dependent protein (function unknown)
TARA_CO-0000702_METAG-metabat2_a101_c2k_e500.4	13435	13965	531	-1	0.557	11	AGGAG/GGAGG	GENOMAD.114503.VV	2.836e-23	99	0	0	1	2561	Caudoviricetes	PF09684;COG4385;TIGR01634	Bacteriophage P2-related tail formation protein
TARA_CO-0000702_METAG-metabat2_a101_c2k_e500.4	13969	14862	894	-1	0.553	11	GGAG/GAGG	GENOMAD.105501.VV	3.934e-67	232	0	0	1	2561	Caudoviricetes	PF03434;COG3948	Phage-related baseplate assembly protein
TARA_CO-0000702_METAG-metabat2_a101_c2k_e500.4	14859	15194	336	-1	0.568	11	GGA/GAG/AGG	GENOMAD.136378.VP	4.783e-16	75	0	0	1	2561	Caudoviricetes	PF05136;PF04965;TIGR01539;K06903;COG5511	phage portal protein, lambda family
TARA_CO-0000702_METAG-metabat2_a101_c2k_e500.4	15191	15772	582	-1	0.543	11	GGAG/GAGG	GENOMAD.119442.VP	1.615e-28	115	0	0	1	2561	Caudoviricetes	PF04717;COG4540;TIGR01644	Phage P2 baseplate assembly protein gpV
TARA_CO-0000702_METAG-metabat2_a101_c2k_e500.4	15762	16679	918	-1	0.526	11		GENOMAD.065897.VV	6.05e-11	66	0	0	1	2561	Caudoviricetes	PF08873;COG5003	\
TARA_CO-0000702_METAG-metabat2_a101_c2k_e500.4	16683	17075	393	-1	0.499	11	GGAG/GAGG	GENOMAD.216271.VP	7.589e-10	58	0	0	1	1	\	PF11114;TIGR01725;COG5005	phage protein, HK97 gp10 family
TARA_CO-0000702_METAG-metabat2_a101_c2k_e500.4	6279	6632	354	-1	0.508	11	AGGAG	GENOMAD.030441.VV	6.104e-16	75	0	0	0	2561	Caudoviricetes	PF10651	\
TARA_CO-0000702_METAG-metabat2_a101_c2k_e500.4	6632	7237	606	-1	0.53	11	GGAGG	GENOMAD.109458.VV	5.087e-27	111	0	0	1	2561	Caudoviricetes	PF20387	\
TARA_CO-0000702_METAG-metabat2_a101_c2k_e500.4	7238	7891	654	-1	0.541	11		GENOMAD.104143.VP	2.83e-32	127	0	0	1	2561	Caudoviricetes	PF20387	\
TARA_CO-0000702_METAG-metabat2_a101_c2k_e500.4	8332	9198	867	-1	0.532	11	GGAG/GAGG	GENOMAD.088468.VV	3.829e-40	153	0	0	1	2561	Caudoviricetes	PF11651;TIGR04387;COG4653	P22 coat protein - gene protein 5
TARA_CO-0000702_METAG-metabat2_a101_c2k_e500.4	10605	12653	2049	-1	0.532	11		GENOMAD.004274.VV	1.576e-101	349	0	0	1	2561	Caudoviricetes	PF12236	Bacteriophage head to tail connecting protein
TARA_CO-0000702_METAG-metabat2_a101_c2k_e500.4	12755	14176	1422	-1	0.508	11		GENOMAD.177668.VP	8.583e-38	152	0	0	1	2561	Caudoviricetes	PF17289;COG5362	Phage terminase large subunit
GCA_023822025.1_ASM2382202v1_genomic	679	978	300	1	0.65	11	GGAG/GAGG	GENOMAD.023394.VV	1.708e-21	90	0	0	1	2561	Caudoviricetes	PF05876;COG5525;TIGR00609	Phage terminase, large subunit GpA
GCA_023822025.1_ASM2382202v1_genomic	3164	4402	1239	1	0.598	11	GGA/GAG/AGG	GENOMAD.154319.VP	8.618e-27	117	0	0	1	2561	Caudoviricetes	PF05876;K21512;COG5525	Phage terminase, large subunit GpA
GCA_023822025.1_ASM2382202v1_genomic	6451	6660	210	1	0.676	11	AGGAG	GENOMAD.070051.VV	3.262e-10	56	0	0	1	1	\	PF02831	gpW
GCA_023822025.1_ASM2382202v1_genomic	10085	10750	666	1	0.71	11	GGAG/GAGG	GENOMAD.080031.VV	3.55e-14	74	0	0	0	2561	Caudoviricetes	PF02924	Bacteriophage lambda head decoration protein D
GCA_023822025.1_ASM2382202v1_genomic	15915	16919	1005	1	0.614	11	GGA/GAG/AGG	GENOMAD.033718.VV	7.672e-54	195	0	0	1	2561	Caudoviricetes	PF08813;K21038	Phage tail tube protein, TTP
GCA_023822025.1_ASM2382202v1_genomic	22319	24988	2670	1	0.623	11	GGA/GAG/AGG	GENOMAD.115019.VP	3.046e-44	178	0	0	1	2561	Caudoviricetes	TIGR01760	phage tail tape measure protein, TP901 family, core region
GCA_023822025.1_ASM2382202v1_genomic	42931	44046	1116	1	0.676	11	GGAG/GAGG	GENOMAD.197438.VP	1.808e-24	109	0	0	0	2561	Caudoviricetes	PF09250	Bifunctional DNA primase/polymerase, N-terminal
GCA_023822025.1_ASM2382202v1_genomic	46063	46683	621	1	0.659	11	AGGAG/GGAGG	GENOMAD.098674.VV	4.63e-18	85	0	0	0	2561	Caudoviricetes	PF20039	Prophage minor tail protein Z (GPZ)
GCA_023822025.1_ASM2382202v1_genomic	2563988	2564821	834	-1	0.444	11		GENOMAD.099267.VV	5.498e-17	84	0	0	0	2561	Caudoviricetes	PF00589;TIGR02224;COG4973;K03733	tyrosine recombinase XerC
GCA_023822025.1_ASM2382202v1_genomic	2566872	2567072	201	-1	0.403	11	GGxGG	GENOMAD.136950.VV	5.627e-11	58	0	0	0	2561	Caudoviricetes	PF06806;COG3311	Putative excisionase (DUF1233)
GCA_023822025.1_ASM2382202v1_genomic	2567256	2568332	1077	-1	0.574	11	AGGAG	GENOMAD.192631.VV	1.596e-54	198	0	0	0	2561	Caudoviricetes	PF03837;TIGR01913	RecT family
GCA_023822025.1_ASM2382202v1_genomic	2568705	2569694	990	-1	0.481	11	GGA/GAG/AGG	GENOMAD.197536.VP	2.577e-15	80	0	0	0	2561	Caudoviricetes	PF10281	Putative nuclear envelope organisation protein
GCA_023822025.1_ASM2382202v1_genomic	2570960	2571886	927	1	0.517	11		GENOMAD.223589.VP	1.92e-07	55	0	0	1	2561	Caudoviricetes	PF08273;COG4643;TIGR01391	Uncharacterized domain associated with phage/plasmid primase
GCA_023822025.1_ASM2382202v1_genomic	2575860	2576264	405	1	0.519	11		GENOMAD.113506.VV	1.67e-20	89	0	0	0	2561	Caudoviricetes	PF01870;COG1591;K03552	Holliday junction resolvase, archaeal type
GCA_023822025.1_ASM2382202v1_genomic	2579677	2580759	1083	-1	0.547	11		GENOMAD.129122.VP	5.204e-19	92	0	0	1	2561	Caudoviricetes	PF05954;K06905;COG3500;TIGR03361	Phage protein D
GCA_023822025.1_ASM2382202v1_genomic	2580965	2581411	447	-1	0.521	11	GGAGG	GENOMAD.124222.VP	1.952e-15	75	0	0	0	2561	Caudoviricetes	K06906;COG3499	Phage protein U
GCA_023822025.1_ASM2382202v1_genomic	2583268	2583525	258	-1	0.481	11	GGA/GAG/AGG	GENOMAD.140758.VV	4.807e-13	65	0	0	1	2561	Caudoviricetes	PF10109;COG4518	Phage tail assembly chaperone proteins, E, or 41 or 14
GCA_023822025.1_ASM2382202v1_genomic	2583540	2584034	495	-1	0.598	11	GGAGG	GENOMAD.222086.VV	2.115e-09	58	0	0	1	2561	Caudoviricetes	PF04985;K06908;TIGR01611;COG3498	phage contractile tail tube protein, P2 family
GCA_023822025.1_ASM2382202v1_genomic	2584034	2585536	1503	-1	0.567	11	GGAG/GAGG	GENOMAD.102019.VV	1.014e-74	263	0	0	1	2561	Caudoviricetes	PF10758;COG3497	Phage tail sheath protein FI
GCA_023822025.1_ASM2382202v1_genomic	2585593	2586165	573	-1	0.44	11	GGA/GAG/AGG	GENOMAD.123334.VP	8.189e-12	66	0	0	0	2561	Caudoviricetes	PF10123;COG4388	Mu-like prophage I protein
GCA_023822025.1_ASM2382202v1_genomic	2586175	2587419	1245	-1	0.519	11	GGAG/GAGG	GENOMAD.032536.VV	5.199e-20	96	0	0	1	2561	Caudoviricetes	COG5301	Phage-related tail fibre protein
GCA_023822025.1_ASM2382202v1_genomic	2587470	2589161	1692	-1	0.579	11	GGA/GAG/AGG	GENOMAD.154060.VP	4.232e-09	62	0	0	1	2561	Caudoviricetes	COG4675	Microcystin-dependent protein (function unknown)
GCA_023822025.1_ASM2382202v1_genomic	2589158	2589766	609	-1	0.537	11	AGxAGG/AGGxGG	GENOMAD.114503.VV	3.648e-32	126	0	0	1	2561	Caudoviricetes	PF09684;COG4385;TIGR01634	Bacteriophage P2-related tail formation protein
GCA_023822025.1_ASM2382202v1_genomic	2589759	2590781	1023	-1	0.537	11		GENOMAD.105501.VV	7.512e-80	271	0	0	1	2561	Caudoviricetes	PF03434;COG3948	Phage-related baseplate assembly protein
GCA_023822025.1_ASM2382202v1_genomic	2590774	2591115	342	-1	0.564	11	AGxAG	GENOMAD.121581.VP	4.157e-10	58	0	0	1	2561	Caudoviricetes	PF04965;COG3628;K06903;TIGR03357	Phage baseplate assembly protein W
GCA_023822025.1_ASM2382202v1_genomic	2591118	2591699	582	-1	0.553	11		GENOMAD.119442.VP	1.384e-30	121	0	0	1	2561	Caudoviricetes	PF04717;COG4540;TIGR01644	Phage P2 baseplate assembly protein gpV
GCA_023822025.1_ASM2382202v1_genomic	2591696	2592631	936	-1	0.557	11		GENOMAD.159079.VP	4.609e-08	57	0	0	1	2561	Caudoviricetes	PF11367	\
GCA_023822025.1_ASM2382202v1_genomic	2593044	2593367	324	-1	0.546	11	GGAG/GAGG	GENOMAD.151780.VP	1.34e-19	85	0	0	1	2561	Caudoviricetes	PF05521;COG5614;TIGR01563	Bacteriophage head-tail adaptor
GCA_023822025.1_ASM2382202v1_genomic	2593351	2593710	360	-1	0.528	11	AGGA	GENOMAD.123958.VP	9.062e-21	89	0	0	1	2561	Caudoviricetes	PF05135;TIGR01560	Phage gp6-like head-tail connector protein
GCA_023822025.1_ASM2382202v1_genomic	2594024	2595349	1326	-1	0.514	11	AGGAG	GENOMAD.090434.VV	7.524e-30	127	0	0	1	2561	Caudoviricetes	PF05065;TIGR01554;COG4653	phage major capsid protein, HK97 family
GCA_023822025.1_ASM2382202v1_genomic	2595363	2595953	591	-1	0.496	11		GENOMAD.108536.VV	3.086e-41	152	0	0	1	2561	Caudoviricetes	PF04586;PF12518;K06904;COG3740;TIGR01543	Phage head maturation protease
GCA_023822025.1_ASM2382202v1_genomic	2597339	2599015	1677	-1	0.537	11	GGA/GAG/AGG	GENOMAD.194580.VP	3.149e-55	207	0	0	1	2561	Caudoviricetes	PF03354;PF05521;PF20441;COG4626;TIGR01563	Phage terminase-like protein, large subunit, contains N-terminal HTH domain
GCA_023822025.1_ASM2382202v1_genomic	2599015	2599494	480	-1	0.527	11	GGA/GAG/AGG	GENOMAD.168120.VP	6.692e-14	71	0	0	1	2561	Caudoviricetes	PF05119;COG3747;TIGR01558	Phage terminase, small subunit
GCA_023822025.1_ASM2382202v1_genomic	4482106	4483950	1845	-1	0.533	11	GGAG/GAGG	GENOMAD.215403.VP	1.016e-128	426	0	0	1	2561	Caudoviricetes	PF14594;COG4379	Mu-like prophage tail protein gpP
GCA_023822025.1_ASM2382202v1_genomic	4489723	4492710	2988	-1	0.536	11	GGAGG	GENOMAD.152059.VP	7.666e-112	390	0	0	1	2561	Caudoviricetes	COG3941	Phage tail tape-measure protein, controls tail length
GCA_023822025.1_ASM2382202v1_genomic	4493084	4493335	252	-1	0.476	11	AGGAG	GENOMAD.180490.PC	6.993e-31	116	0	0	0	1	\	PF03693;TIGR02606;COG3609;K07722	putative addiction module antidote protein, CC2985 family
GCA_023822025.1_ASM2382202v1_genomic	4494588	4495190	603	-1	0.509	11	GGxGG	GENOMAD.061728.VV	8.513e-18	84	0	0	1	2561	Caudoviricetes	PF06763	Prophage minor tail protein Z (GPZ)
GCA_023822025.1_ASM2382202v1_genomic	4495458	4496453	996	-1	0.542	11	AGGAG	GENOMAD.124233.VP	3.532e-75	257	0	0	1	2561	Caudoviricetes	PF03864	Phage major capsid protein E
GCA_023822025.1_ASM2382202v1_genomic	4496450	4496830	381	-1	0.567	11	AGGA	GENOMAD.176803.VP	7.933e-17	78	0	0	0	2561	Caudoviricetes	PF02924	Bacteriophage lambda head decoration protein D
GCA_023822025.1_ASM2382202v1_genomic	4496883	4497869	987	-1	0.52	11	AGGA/GGAG/GAGG	GENOMAD.158277.VP	2.393e-43	164	0	0	0	2561	Caudoviricetes	PF00574;PF19602;K01358;TIGR00493;COG3904	ATP-dependent Clp endopeptidase, proteolytic subunit ClpP
GCA_023822025.1_ASM2382202v1_genomic	4497847	4499340	1494	-1	0.544	11	GGA/GAG/AGG	GENOMAD.116501.VP	4.783e-88	302	0	0	1	2561	Caudoviricetes	PF05136;TIGR01539;COG5511	phage portal protein, lambda family
GCA_023822025.1_ASM2382202v1_genomic	4499341	4499541	201	-1	0.493	11	GGA/GAG/AGG	GENOMAD.220917.VP	0.0005985	38	0	0	0	1	\	PF19645	gpW
GCA_023822025.1_ASM2382202v1_genomic	4499545	4501392	1848	-1	0.518	11	GGA/GAG/AGG	GENOMAD.179152.VP	5.687e-97	333	0	0	1	2561	Caudoviricetes	PF20454;PF05876;K21512;COG5525	Phage terminase, large subunit GpA
GCA_023822025.1_ASM2382202v1_genomic	4501413	4501676	264	1	0.473	11	GGAG/GAGG	GENOMAD.135948.VV	0.0006343	39	0	0	0	2561	Caudoviricetes	PF00145;PF13395;TIGR00675;COG0270;K18896	DNA-methyltransferase (dcm)
GCA_023822025.1_ASM2382202v1_genomic	4501765	4502772	1008	-1	0.423	11	GGA/GAG/AGG	GENOMAD.209485.VC	1.487e-09	62	0	0	0	1	\	PF14281	PD-(D/E)XK nuclease superfamily
GCA_023822025.1_ASM2382202v1_genomic	4502884	4503378	495	-1	0.529	11	GGA/GAG/AGG	GENOMAD.208807.VP	4.762e-21	92	0	0	1	2561	Caudoviricetes	PF05136;TIGR01539;COG5511	phage portal protein, lambda family
GCA_023822025.1_ASM2382202v1_genomic	4503728	4504207	480	1	0.571	11	AGGAG	GENOMAD.223594.VP	4.203e-08	54	0	0	1	2561	Caudoviricetes	PF11994;PF09684;TIGR01634;COG4385	phage tail protein, P2 protein I family
GCA_023822025.1_ASM2382202v1_genomic	4504889	4505257	369	-1	0.52	11	GGAGG	GENOMAD.107081.VC	1.152e-27	109	0	0	0	2561	Caudoviricetes	PF11351	Holin of 3TMs, for gene-transfer release
GCA_023822025.1_ASM2382202v1_genomic	4505254	4505697	444	-1	0.498	11	GGA/GAG/AGG	GENOMAD.039329.VV	3.272e-18	83	0	0	0	2561	Caudoviricetes	PF01510;COG5632	N-acetylmuramoyl-L-alanine amidase CwlA
GCA_023822025.1_ASM2382202v1_genomic	4505714	4505989	276	-1	0.522	11	AGGA	GENOMAD.219094.VV	1.398e-12	64	0	0	0	1	\	PF10779	Haemolysin XhlA
GCA_023822025.1_ASM2382202v1_genomic	4505955	4507232	1278	-1	0.562	11	GGA/GAG/AGG	GENOMAD.208446.VP	5.357e-55	202	0	0	0	2561	Caudoviricetes	PF01555;COG4725;K13581	N6-adenosine-specific RNA methylase IME4
GCA_023822025.1_ASM2382202v1_genomic	4507418	4507798	381	-1	0.533	11	AGGAG	GENOMAD.061881.VV	1.957e-05	45	0	0	0	2561	Caudoviricetes	PF19889	\
GCA_023822025.1_ASM2382202v1_genomic	4508101	4510209	2109	-1	0.513	11	GGA/GAG/AGG	GENOMAD.074655.VV	1.476e-20	100	0	0	0	2561	Caudoviricetes	PF19898	\
GCA_023822025.1_ASM2382202v1_genomic	4510260	4510913	654	-1	0.549	11	GGAG/GAGG	GENOMAD.223152.VP	2.139e-73	246	0	0	0	2561	Caudoviricetes	PF05037	\
GCA_023822025.1_ASM2382202v1_genomic	4510916	4511758	843	-1	0.568	11	GGxGG	GENOMAD.197056.VP	3.099e-81	272	0	0	1	2561	Caudoviricetes	PF13479;TIGR01618	AAA domain
GCA_023822025.1_ASM2382202v1_genomic	4512219	4512434	216	-1	0.551	11	AGGAG	GENOMAD.226504.VP	0.0001477	40	0	0	0	1	\	PF06806;COG3311;TIGR01764	Predicted DNA-binding transcriptional regulator AlpA
GCA_023822025.1_ASM2382202v1_genomic	4517908	4519269	1362	1	0.526	11	AGGA	GENOMAD.022372.VV	8.471e-29	124	0	0	1	2561	Caudoviricetes	PF04708;COG1961;K14060	Site-specific DNA recombinase related to the DNA invertase Pin
GCA_024606265.1_ASM2460626v1_genomic	3	2123	2121	1	0.457	11		GENOMAD.070756.VV	4.752e-15	82	0	0	1	2561	Caudoviricetes	K21508	\
GCA_024606265.1_ASM2460626v1_genomic	2162	4309	2148	1	0.479	11	GGAG/GAGG	GENOMAD.020610.VV	1.9e-29	129	0	0	1	2561	Caudoviricetes	PF03906	Phage T7 tail fibre protein
GCA_024606265.1_ASM2460626v1_genomic	5395	5628	234	1	0.406	11	GGA/GAG/AGG	GENOMAD.012820.VV	1.674e-12	63	0	0	1	6064	Autographiviridae	PF11123	DNA packaging protein
GCA_024606265.1_ASM2460626v1_genomic	5635	7353	1719	1	0.457	11	GGA/GAG/AGG	GENOMAD.027421.VV	7.149e-78	275	0	0	1	6064	Autographiviridae	PF03354;PF17289;COG5323;TIGR01547	Large terminase phage packaging protein
GCA_024606265.1_ASM2460626v1_genomic	9074	9607	534	1	0.476	11	AGGAG	GENOMAD.195408.VC	1.543e-21	94	0	0	0	1	\	PF07275;COG4734	Antirestriction protein (ArdA)
GCA_024606265.1_ASM2460626v1_genomic	13588	14610	1023	1	0.485	11	GGAG/GAGG	GENOMAD.225071.VP	3.642e-05	48	0	0	0	1	\	PF00589;PF13102;TIGR02225;COG4973;K14059	tyrosine recombinase XerD
GCA_024606265.1_ASM2460626v1_genomic	1994	3703	1710	-1	0.498	11	GGAG/GAGG	GENOMAD.153941.VV	7.145e-48	185	0	0	1	2561	Caudoviricetes	PF13479;K19789;TIGR01618	phage nucleotide-binding protein
GCA_024606265.1_ASM2460626v1_genomic	4380	5432	1053	-1	0.48	11	GGA/GAG/AGG	GENOMAD.161548.VV	5.286e-56	202	0	0	0	2561	Caudoviricetes	PF01930;TIGR00372;COG1468	CRISPR-associated protein Cas4
GCA_024606265.1_ASM2460626v1_genomic	5744	6310	567	-1	0.526	11	AGGAG	GENOMAD.042665.VV	1.15e-30	121	0	0	0	2561	Caudoviricetes	PF05037	\
GCA_024606265.1_ASM2460626v1_genomic	6322	7095	774	-1	0.504	11	GGAGG	GENOMAD.153941.VV	5.609e-53	189	0	0	1	2561	Caudoviricetes	PF13479;K19789;TIGR01618	phage nucleotide-binding protein
GCA_024606265.1_ASM2460626v1_genomic	7951	8613	663	-1	0.449	11	GGA/GAG/AGG	GENOMAD.179157.VV	2.788e-05	47	0	0	0	1	\	PF18090;TIGR00673;K22300;COG5606	cyanase
GCA_024606265.1_ASM2460626v1_genomic	9238	11229	1992	1	0.503	11	AGGA	GENOMAD.197438.VP	2.214e-08	60	0	0	0	2561	Caudoviricetes	PF09250	Bifunctional DNA primase/polymerase, N-terminal
GCA_024606265.1_ASM2460626v1_genomic	11508	11972	465	1	0.516	11	GGA/GAG/AGG	GENOMAD.197866.VP	8.614e-19	85	0	0	1	2561	Caudoviricetes	PF04848;COG0817;TIGR00228;K01159	Poxvirus A22 protein
GCA_024606265.1_ASM2460626v1_genomic	12788	13063	276	1	0.478	11	AGGA	GENOMAD.042080.VV	3.123e-12	63	0	0	0	1	\	PF10779	Haemolysin XhlA
GCA_024606265.1_ASM2460626v1_genomic	13509	13877	369	1	0.512	11	GGAG/GAGG	GENOMAD.107081.VC	1.271e-26	106	0	0	0	2561	Caudoviricetes	PF11351	Holin of 3TMs, for gene-transfer release
GCA_024606265.1_ASM2460626v1_genomic	13881	14525	645	1	0.448	11	GGA/GAG/AGG	GENOMAD.178051.VP	5.8e-18	85	0	0	1	2561	Caudoviricetes	PF02195;PF17288;TIGR00180;COG1475	ParB/RepB/Spo0J family partition protein
GCA_024606265.1_ASM2460626v1_genomic	14500	15690	1191	1	0.482	11	GGA/GAG/AGG	GENOMAD.078952.VV	7.149e-12	70	0	0	0	1	\	PF11922	\
GCA_024606265.1_ASM2460626v1_genomic	15644	16165	522	1	0.494	11	AGGA/GGAG/GAGG	GENOMAD.108207.VV	2.799e-05	46	0	0	0	2561	Caudoviricetes	PF20188;COG1475;TIGR04285;K03497	Chromosome segregation protein Spo0J, contains ParB-like nuclease domain
GCA_024606265.1_ASM2460626v1_genomic	1404	4274	2871	1	0.51	11	GGA/GAG/AGG	GENOMAD.087551.VV	1.467e-07	58	0	0	0	2561	Caudoviricetes	PF12705;COG2887;TIGR01896;K07465	PD-(D/E)XK nuclease superfamily
GCA_024606265.1_ASM2460626v1_genomic	13129	14991	1863	-1	0.534	11	GGA/GAG/AGG	GENOMAD.215403.VP	2.977e-139	457	0	0	1	2561	Caudoviricetes	PF14594;COG4379	Mu-like prophage tail protein gpP
GCA_024606265.1_ASM2460626v1_genomic	2	1249	1248	1	0.59	11		GENOMAD.136617.VP	2.646e-38	152	0	0	1	2561	Caudoviricetes	COG4733	Phage-related protein, tail component
GCA_024606265.1_ASM2460626v1_genomic	1246	1860	615	1	0.597	11		GENOMAD.215716.VP	5.503e-10	61	0	0	1	2561	Caudoviricetes	PF04860;TIGR01537;COG4695	phage portal protein, HK97 family
GCA_024606265.1_ASM2460626v1_genomic	353	3844	3492	-1	0.437	11		GENOMAD.152059.VP	1.344e-94	341	0	0	1	2561	Caudoviricetes	COG3941	Phage tail tape-measure protein, controls tail length
GCA_024606265.1_ASM2460626v1_genomic	5068	5682	615	-1	0.395	11	GGA/GAG/AGG	GENOMAD.062539.VV	1.074e-14	75	0	0	1	2561	Caudoviricetes	PF06763	Prophage minor tail protein Z (GPZ)
GCA_024606265.1_ASM2460626v1_genomic	6022	7011	990	-1	0.525	11	AGGAG	GENOMAD.124233.VP	2.805e-77	263	0	0	1	2561	Caudoviricetes	PF03864	Phage major capsid protein E
GCA_024606265.1_ASM2460626v1_genomic	7073	7444	372	-1	0.532	11	AGGA	GENOMAD.191487.VP	2.621e-19	85	0	0	0	1	\	PF02924	Bacteriophage lambda head decoration protein D
GCA_024606265.1_ASM2460626v1_genomic	7493	8545	1053	-1	0.483	11	GGAG/GAGG	GENOMAD.158277.VP	2.431e-39	153	0	0	0	2561	Caudoviricetes	PF00574;PF19602;K01358;TIGR00493;COG3904	ATP-dependent Clp endopeptidase, proteolytic subunit ClpP
GCA_024606265.1_ASM2460626v1_genomic	8535	9188	654	-1	0.393	11	AGGA	GENOMAD.103312.VV	5.081e-81	268	0	0	0	2561	Caudoviricetes	PF02568;TIGR00434;COG0175;K00390	phosophoadenylyl-sulfate reductase (thioredoxin)
GCA_024606265.1_ASM2460626v1_genomic	9175	10659	1485	-1	0.492	11	AGGAG	GENOMAD.116501.VP	3.353e-78	273	0	0	1	2561	Caudoviricetes	PF05136;TIGR01539;COG5511	phage portal protein, lambda family
GCA_024606265.1_ASM2460626v1_genomic	10662	10862	201	-1	0.478	11	GGA/GAG/AGG	GENOMAD.227362.VP	0.0005985	38	0	0	1	1	\	PF02831	gpW
GCA_024606265.1_ASM2460626v1_genomic	10868	12721	1854	-1	0.485	11		GENOMAD.179152.VP	2.421e-100	343	0	0	1	2561	Caudoviricetes	PF20454;PF05876;K21512;COG5525	Phage terminase, large subunit GpA
GCA_024606265.1_ASM2460626v1_genomic	12712	13209	498	-1	0.474	11	GGA/GAG/AGG	GENOMAD.219648.VP	5.332e-20	89	0	0	1	2561	Caudoviricetes	PF07471;COG4220;K22014	Phage DNA packaging protein, Nu1 subunit of terminase
GCA_024606265.1_ASM2460626v1_genomic	1223	1573	351	1	0.61	11	GGAG/GAGG	GENOMAD.011461.VV	1.031e-09	57	0	0	1	2561	Caudoviricetes	PF05939;COG4718	Phage minor tail protein
GCA_024606265.1_ASM2460626v1_genomic	1551	2015	465	1	0.581	11	GGA/GAG/AGG	GENOMAD.045355.VV	0.0001894	43	0	0	1	2561	Caudoviricetes	PF05939;COG4718	Phage minor tail protein
GCA_001647025.2_EnAtr_2.0_genomic	366	809	444	1	0.495	11	GGAGG	GENOMAD.194288.VP	2.036e-14	72	0	0	1	2561	Caudoviricetes	PF11242;TIGR02844;COG2826	sporulation transcriptional regulator SpoIIID
GCA_001647025.2_EnAtr_2.0_genomic	806	1063	258	1	0.554	11	AGGA	GENOMAD.167369.VP	0.0002629	40	0	0	1	2561	Caudoviricetes	PF11242;TIGR00721;COG3415;K01994	DNA-binding protein, Tfx family
GCA_001647025.2_EnAtr_2.0_genomic	1357	2727	1371	1	0.55	11	GGAG/GAGG	GENOMAD.018718.VV	8.631e-66	235	0	0	1	2561	Caudoviricetes	PF04466	Phage terminase large subunit
GCA_001647025.2_EnAtr_2.0_genomic	3141	4625	1485	1	0.534	11	GGA/GAG/AGG	GENOMAD.147699.VV	1.505e-56	209	0	0	0	2561	Caudoviricetes	PF06074;COG4383	Mu-like prophage protein gp29
GCA_001647025.2_EnAtr_2.0_genomic	6253	7278	1026	1	0.542	11		GENOMAD.147699.VV	5.522e-50	184	0	0	0	2561	Caudoviricetes	PF06074;COG4383	Mu-like prophage protein gp29
GCA_001647025.2_EnAtr_2.0_genomic	9611	13642	4032	1	0.536	11		GENOMAD.171411.VV	2.266e-117	415	0	0	1	2561	Caudoviricetes	PF06152;PF20613;COG5585;TIGR01641	NAD+--asparagine ADP-ribosyltransferase
GCA_001647025.2_EnAtr_2.0_genomic	513	2705	2193	1	0.567	11	GGAG/GAGG	GENOMAD.222762.VP	4.134e-14	79	0	0	0	2561	Caudoviricetes	PF06213	Cobalamin biosynthesis protein CobT
GCA_001647025.2_EnAtr_2.0_genomic	4820	6538	1719	1	0.506	11	AGGA	GENOMAD.065839.PP	1.321e-14	80	0	0	0	1	\	PF14496	C-terminal novel E3 ligase, LRR-interacting
GCA_001647025.2_EnAtr_2.0_genomic	9626	10015	390	-1	0.544	11	AGGAG	GENOMAD.159741.VP	1.055e-31	121	0	0	0	2561	Caudoviricetes	K03552	\
GCA_001647025.2_EnAtr_2.0_genomic	10207	10509	303	-1	0.548	11	GGA/GAG/AGG	GENOMAD.079864.VV	1.704e-37	136	0	0	0	1	\	PF18010;TIGR03826;COG1675	flagellar operon protein TIGR03826
GCA_001647025.2_EnAtr_2.0_genomic	10970	11365	396	1	0.495	11	GGA/GAG/AGG	GENOMAD.222159.VP	4.116e-08	53	0	0	0	2561	Caudoviricetes	PF07768	\
GCA_001647025.2_EnAtr_2.0_genomic	14245	15027	783	1	0.539	11	AGGA	GENOMAD.016399.VV	6.292e-117	374	0	0	1	2561	Caudoviricetes	PF13479;TIGR01618;COG2087	phage nucleotide-binding protein
GCA_001647025.2_EnAtr_2.0_genomic	15029	15538	510	1	0.551	11	GGA/GAG/AGG	GENOMAD.063124.VV	4.501e-24	101	0	0	0	2561	Caudoviricetes	PF05037	\
GCA_001647025.2_EnAtr_2.0_genomic	5071	8040	2970	-1	0.53	11	GGA/GAG/AGG	GENOMAD.152059.VP	3.238e-117	406	0	0	1	2561	Caudoviricetes	COG3941	Phage tail tape-measure protein, controls tail length
GCA_001647025.2_EnAtr_2.0_genomic	10419	11015	597	-1	0.518	11	GGxGG	GENOMAD.061728.VV	1.758e-17	83	0	0	1	2561	Caudoviricetes	PF06763	Prophage minor tail protein Z (GPZ)
GCA_001647025.2_EnAtr_2.0_genomic	11283	12278	996	-1	0.537	11	GGAG/GAGG	GENOMAD.124233.VP	3.272e-76	260	0	0	1	2561	Caudoviricetes	PF03864	Phage major capsid protein E
GCA_001647025.2_EnAtr_2.0_genomic	12275	12655	381	-1	0.577	11	AGGA	GENOMAD.191487.VP	3.916e-16	76	0	0	0	1	\	PF02924	Bacteriophage lambda head decoration protein D
GCA_001647025.2_EnAtr_2.0_genomic	12690	13688	999	-1	0.514	11	AGGA/GGAG/GAGG	GENOMAD.158277.VP	1.409e-40	156	0	0	0	2561	Caudoviricetes	PF00574;PF19602;K01358;TIGR00493;COG3904	ATP-dependent Clp endopeptidase, proteolytic subunit ClpP
GCA_001647025.2_EnAtr_2.0_genomic	13681	14367	687	-1	0.536	11		GENOMAD.116501.VP	5.322e-59	205	0	0	1	2561	Caudoviricetes	PF05136;TIGR01539;COG5511	phage portal protein, lambda family
GCA_001647025.2_EnAtr_2.0_genomic	159	2261	2103	-1	0.518	11	GGA/GAG/AGG	GENOMAD.074655.VV	6.011e-20	98	0	0	0	2561	Caudoviricetes	PF19898	\
GCA_001647025.2_EnAtr_2.0_genomic	2325	2954	630	-1	0.53	11	AGGA	GENOMAD.223152.VP	8.935e-71	238	0	0	0	2561	Caudoviricetes	PF05037	\
GCA_001647025.2_EnAtr_2.0_genomic	2957	3820	864	-1	0.527	11	GGA/GAG/AGG	GENOMAD.197056.VP	3.489e-83	278	0	0	1	2561	Caudoviricetes	PF13479;TIGR01618	AAA domain
GCA_001647025.2_EnAtr_2.0_genomic	7669	8997	1329	1	0.522	11	AGGAG	GENOMAD.169508.VP	1.616e-29	126	0	0	1	2561	Caudoviricetes	PF04708;PF13262;COG1961;K14060	Site-specific DNA recombinase related to the DNA invertase Pin
GCA_001647025.2_EnAtr_2.0_genomic	316	801	486	1	0.537	11	AGGA	GENOMAD.158384.VV	1.702e-49	174	0	0	0	2561	Caudoviricetes	PF11351	Holin of 3TMs, for gene-transfer release
GCA_001647025.2_EnAtr_2.0_genomic	975	1949	975	1	0.497	11	GGA/GAG/AGG	GENOMAD.013924.VV	1.059e-55	200	0	0	1	2561	Caudoviricetes	TIGR01714	phage replisome organizer, putative, N-terminal region
GCA_001647025.2_EnAtr_2.0_genomic	1960	2631	672	1	0.558	11		GENOMAD.062369.VV	3.751e-12	68	0	0	1	2561	Caudoviricetes	PF06992	Replication protein P
GCA_001647025.2_EnAtr_2.0_genomic	2628	3938	1311	1	0.554	11	GGA/GAG/AGG	GENOMAD.038338.VV	9.161e-41	160	0	0	0	2561	Caudoviricetes	COG3392	\
GCA_001647025.2_EnAtr_2.0_genomic	3944	5320	1377	1	0.572	11	AGGA	GENOMAD.208446.VP	4.176e-11	68	0	0	0	2561	Caudoviricetes	PF01555;COG4725;K13581	N6-adenosine-specific RNA methylase IME4
GCA_001647025.2_EnAtr_2.0_genomic	6371	6829	459	1	0.497	11	AGGAG	GENOMAD.194288.VP	2.413e-14	72	0	0	1	2561	Caudoviricetes	PF11242;TIGR02844;COG2826	sporulation transcriptional regulator SpoIIID
GCA_001647025.2_EnAtr_2.0_genomic	7377	8747	1371	1	0.55	11	GGAG/GAGG	GENOMAD.018718.VV	1.886e-65	234	0	0	1	2561	Caudoviricetes	PF04466	Phage terminase large subunit
GCA_001647025.2_EnAtr_2.0_genomic	8762	10246	1485	1	0.525	11	AGxAGG/AGGxGG	GENOMAD.147699.VV	3.206e-57	211	0	0	0	2561	Caudoviricetes	PF06074;COG4383	Mu-like prophage protein gp29
GCA_001647025.2_EnAtr_2.0_genomic	5911	6333	423	-1	0.527	11	GGA/GAG/AGG	GENOMAD.225488.VP	6.28e-05	44	0	0	0	1	\	PF08667;TIGR00498;COG1974;K07727	SOS regulatory protein LexA
GCA_001647025.2_EnAtr_2.0_genomic	7327	9195	1869	-1	0.538	11	AGxAG	GENOMAD.215403.VP	1.659e-137	452	0	0	1	2561	Caudoviricetes	PF14594;COG4379	Mu-like prophage tail protein gpP
GCA_001647025.2_EnAtr_2.0_genomic	6468	9437	2970	-1	0.534	11	GGA/GAG/AGG	GENOMAD.152059.VP	3.247e-120	415	0	0	1	2561	Caudoviricetes	COG3941	Phage tail tape-measure protein, controls tail length
GCA_001647025.2_EnAtr_2.0_genomic	3	485	483	1	0.551	11		GENOMAD.222285.VV	1.618e-12	67	0	0	1	2561	Caudoviricetes	PF05929;COG4388	Phage capsid scaffolding protein (GPO) serine peptidase
GCA_001647025.2_EnAtr_2.0_genomic	870	1793	924	1	0.564	11	AGGAG	GENOMAD.182091.VV	1.215e-123	396	0	0	1	2561	Caudoviricetes	PF03864	Phage major capsid protein E
GCA_001647025.2_EnAtr_2.0_genomic	2075	2485	411	1	0.589	11	GGA/GAG/AGG	GENOMAD.218244.VP	2.813e-15	74	0	0	1	2561	Caudoviricetes	PF07030;COG4387	Mu-like prophage protein gp36
GCA_001647025.2_EnAtr_2.0_genomic	2485	2964	480	1	0.55	11	GGAGG	GENOMAD.191448.VP	3.66e-22	95	0	0	1	2561	Caudoviricetes	PF05069;TIGR01635;COG5005	phage virion morphogenesis (putative tail completion) protein
GCA_001647025.2_EnAtr_2.0_genomic	2957	3397	441	1	0.558	11	4Base/6BMM	GENOMAD.196894.VP	4.148e-24	100	0	0	1	2561	Caudoviricetes	PF08873;COG5003	Bacteriophage Mu, Gp37
GCA_001647025.2_EnAtr_2.0_genomic	4240	6894	2655	1	0.538	11	AGGAG	GENOMAD.152059.VP	5.067e-90	321	0	0	1	2561	Caudoviricetes	COG3941	Phage tail tape-measure protein, controls tail length
GCA_001647025.2_EnAtr_2.0_genomic	6466	8334	1869	1	0.529	11	AGxAG	GENOMAD.215403.VP	1.659e-137	452	0	0	1	2561	Caudoviricetes	PF14594;COG4379	Mu-like prophage tail protein gpP
GCA_001647025.2_EnAtr_2.0_genomic	1	1632	1632	-1	0.535	11		GENOMAD.152059.VP	9.757e-103	347	0	0	1	2561	Caudoviricetes	COG3941	Phage tail tape-measure protein, controls tail length
GCA_001647025.2_EnAtr_2.0_genomic	2852	3466	615	-1	0.421	11	GGA/GAG/AGG	GENOMAD.061728.VV	5.308e-12	67	0	0	1	2561	Caudoviricetes	PF06763	Prophage minor tail protein Z (GPZ)
GCA_001647025.2_EnAtr_2.0_genomic	3803	4798	996	-1	0.568	11	AGGAG	GENOMAD.124233.VP	3.03e-77	263	0	0	1	2561	Caudoviricetes	PF03864	Phage major capsid protein E
GCA_001647025.2_EnAtr_2.0_genomic	4863	5228	366	-1	0.563	11	AGGA	GENOMAD.218795.VP	1.195e-18	83	0	0	0	2561	Caudoviricetes	PF02924	Bacteriophage lambda head decoration protein D
GCA_001647025.2_EnAtr_2.0_genomic	5263	6294	1032	-1	0.525	11	AGGA	GENOMAD.158277.VP	8.869e-41	157	0	0	0	2561	Caudoviricetes	PF00574;PF19602;K01358;TIGR00493;COG3904	ATP-dependent Clp endopeptidase, proteolytic subunit ClpP
GCA_001647025.2_EnAtr_2.0_genomic	6284	7765	1482	-1	0.55	11	AGGAG	GENOMAD.116501.VP	1.906e-88	303	0	0	1	2561	Caudoviricetes	PF05136;TIGR01539;COG5511	phage portal protein, lambda family
GCA_001647025.2_EnAtr_2.0_genomic	7768	7968	201	-1	0.567	11	GGA/GAG/AGG	GENOMAD.191648.VP	9.169e-07	46	0	0	1	2561	Caudoviricetes	PF02831	gpW
GCA_001647025.2_EnAtr_2.0_genomic	7975	8298	324	-1	0.522	11		GENOMAD.129396.VP	1.642e-17	79	0	0	1	2561	Caudoviricetes	PF20454	Terminase large subunit gpA, endonuclease domain
GCA_001647025.2_EnAtr_2.0_genomic	538	2286	1749	-1	0.524	11	AGGA/GGAG/GAGG	GENOMAD.170650.VP	9.871e-31	132	0	0	1	2561	Caudoviricetes	COG5283	Phage-related tail protein
GCA_001647025.2_EnAtr_2.0_genomic	2338	3507	1170	-1	0.547	11	GGA/GAG/AGG	GENOMAD.152059.VP	1.567e-94	316	0	0	1	2561	Caudoviricetes	COG3941	Phage tail tape-measure protein, controls tail length
GCA_001647025.2_EnAtr_2.0_genomic	4693	5289	597	-1	0.504	11	GGxGG	GENOMAD.061728.VV	4.195e-15	76	0	0	1	2561	Caudoviricetes	PF06763	Prophage minor tail protein Z (GPZ)
GCA_001647025.2_EnAtr_2.0_genomic	5557	6411	855	-1	0.54	11		GENOMAD.124233.VP	5.253e-67	231	0	0	1	2561	Caudoviricetes	PF03864	Phage major capsid protein E
GCA_001647025.2_EnAtr_2.0_genomic	6549	6929	381	-1	0.546	11	AGGA	GENOMAD.218795.VP	4.291e-15	73	0	0	0	2561	Caudoviricetes	PF02924	Bacteriophage lambda head decoration protein D
GCA_001647025.2_EnAtr_2.0_genomic	6964	7926	963	-1	0.496	11		GENOMAD.158277.VP	2.353e-38	149	0	0	0	2561	Caudoviricetes	PF00574;PF19602;K01358;TIGR00493;COG3904	ATP-dependent Clp endopeptidase, proteolytic subunit ClpP
GCA_001647025.2_EnAtr_2.0_genomic	1666	3537	1872	1	0.515	11		GENOMAD.215403.VP	7.811e-138	453	0	0	1	2561	Caudoviricetes	PF14594;COG4379	Mu-like prophage tail protein gpP
GCA_001647025.2_EnAtr_2.0_genomic	4335	4757	423	1	0.511	11	GGA/GAG/AGG	GENOMAD.225488.VP	6.28e-05	44	0	0	0	1	\	PF08667;TIGR00498;COG1974;K07727	SOS regulatory protein LexA
GCA_001647025.2_EnAtr_2.0_genomic	33	1742	1710	1	0.515	11	GGAG/GAGG	GENOMAD.153941.VV	3.357e-48	186	0	0	1	2561	Caudoviricetes	PF13479;K19789;TIGR01618	phage nucleotide-binding protein
GCA_001647025.2_EnAtr_2.0_genomic	1753	2277	525	1	0.457	11	GGA/GAG/AGG	GENOMAD.068419.VV	2.555e-11	64	0	0	0	2561	Caudoviricetes	PF10549	ORF11CD3 domain
GCA_001647025.2_EnAtr_2.0_genomic	4201	5037	837	1	0.565	11		GENOMAD.088468.VV	6.07e-40	152	0	0	1	2561	Caudoviricetes	PF11651;TIGR04387;COG4653	P22 coat protein - gene protein 5
GCA_001647025.2_EnAtr_2.0_genomic	5452	6102	651	1	0.561	11	GGA/GAG/AGG	GENOMAD.104143.VP	3.144e-30	121	0	0	1	2561	Caudoviricetes	PF20387	\
GCA_001647025.2_EnAtr_2.0_genomic	6103	6708	606	1	0.569	11	GGAGG	GENOMAD.109458.VV	9.728e-29	116	0	0	1	2561	Caudoviricetes	PF20387	\
GCA_001647025.2_EnAtr_2.0_genomic	6708	7061	354	1	0.571	11	GGA/GAG/AGG	GENOMAD.030441.VV	1.119e-17	80	0	0	0	2561	Caudoviricetes	PF10651	\
GCA_001647025.2_EnAtr_2.0_genomic	768	1283	516	-1	0.533	11	AGGAG	GENOMAD.042665.VV	5.505e-32	124	0	0	0	2561	Caudoviricetes	PF05037	\
GCA_001647025.2_EnAtr_2.0_genomic	1295	2068	774	-1	0.514	11	GGAGG	GENOMAD.153941.VV	8.853e-47	171	0	0	1	2561	Caudoviricetes	PF13479;K19789;TIGR01618	phage nucleotide-binding protein
GCA_001647025.2_EnAtr_2.0_genomic	2946	3581	636	-1	0.486	11	AGGA	GENOMAD.179157.VV	2.609e-06	50	0	0	0	1	\	PF18090;TIGR00673;K22300;COG5606	cyanase
GCA_001647025.2_EnAtr_2.0_genomic	4057	6048	1992	1	0.518	11	AGGA	GENOMAD.112765.VV	1.335e-09	64	0	0	0	2561	Caudoviricetes	PF13148;PF09250	Bifunctional DNA primase/polymerase, N-terminal
GCA_001647025.2_EnAtr_2.0_genomic	6360	6827	468	1	0.5	11	GGAGG	GENOMAD.205800.VV	1.043e-16	79	0	0	0	2561	Caudoviricetes	PF07066;COG0817;TIGR00228	Holliday junction resolvasome RuvABC endonuclease subunit
GCA_001647025.2_EnAtr_2.0_genomic	3	485	483	1	0.542	11		GENOMAD.222285.VV	7.359e-13	68	0	0	1	2561	Caudoviricetes	PF05929;COG4388	Phage capsid scaffolding protein (GPO) serine peptidase
GCA_001647025.2_EnAtr_2.0_genomic	1046	1972	927	1	0.544	11	AGGA	GENOMAD.182091.VV	3.367e-121	389	0	0	1	2561	Caudoviricetes	PF03864	Phage major capsid protein E
GCA_001647025.2_EnAtr_2.0_genomic	2222	2632	411	1	0.584	11	GGA/GAG/AGG	GENOMAD.218244.VP	1.381e-14	72	0	0	1	2561	Caudoviricetes	PF07030;COG4387	Mu-like prophage protein gp36
GCA_001647025.2_EnAtr_2.0_genomic	2632	3111	480	1	0.546	11	GGAGG	GENOMAD.191448.VP	1.794e-21	93	0	0	1	2561	Caudoviricetes	PF05069;TIGR01635;COG5005	phage virion morphogenesis (putative tail completion) protein
GCA_001647025.2_EnAtr_2.0_genomic	3104	3544	441	1	0.542	11	4Base/6BMM	GENOMAD.196894.VP	4.536e-23	97	0	0	1	2561	Caudoviricetes	PF08873;COG5003	Bacteriophage Mu, Gp37
GCA_001647025.2_EnAtr_2.0_genomic	5179	7200	2022	1	0.54	11	AGGA	GENOMAD.152059.VP	1.529e-95	331	0	0	1	2561	Caudoviricetes	COG3941	Phage tail tape-measure protein, controls tail length
GCA_001647025.2_EnAtr_2.0_genomic	71	256	186	-1	0.382	11	GGA/GAG/AGG	GENOMAD.208587.VV	1.627e-06	45	0	0	0	2561	Caudoviricetes	PF02075;COG0817;TIGR00228;K01159	Holliday junction resolvasome RuvABC endonuclease subunit
GCA_001647025.2_EnAtr_2.0_genomic	546	2552	2007	-1	0.533	11	AGGA	GENOMAD.112765.VV	1.642e-10	67	0	0	0	2561	Caudoviricetes	PF13148;PF09250	Bifunctional DNA primase/polymerase, N-terminal
GCA_001647025.2_EnAtr_2.0_genomic	4542	5315	774	1	0.527	11	GGAGG	GENOMAD.153941.VV	1.448e-50	182	0	0	1	2561	Caudoviricetes	PF13479;K19789;TIGR01618	phage nucleotide-binding protein
GCA_001647025.2_EnAtr_2.0_genomic	5327	5863	537	1	0.54	11	AGGAG	GENOMAD.042665.VV	7.873e-31	121	0	0	0	2561	Caudoviricetes	PF05037	\
GCA_001647025.2_EnAtr_2.0_genomic	814	1221	408	1	0.52	11	GGA/GAG/AGG	GENOMAD.142153.VV	1.121e-16	78	0	0	0	1	\	PF11351	\
GCA_001647025.2_EnAtr_2.0_genomic	1475	1834	360	1	0.542	11		GENOMAD.192935.VP	2.134e-11	62	0	0	1	2561	Caudoviricetes	PF07141;COG2826;TIGR02844	Putative bacteriophage terminase small subunit
GCA_001647025.2_EnAtr_2.0_genomic	1810	3429	1620	1	0.552	11		GENOMAD.028424.VV	8.481e-47	181	0	0	1	2561	Caudoviricetes	PF05876;PF14058;COG5525	Phage terminase, large subunit GpA
GCA_001647025.2_EnAtr_2.0_genomic	3539	5584	2046	1	0.58	11	3Base/5BMM	GENOMAD.004274.VV	9.052e-94	326	0	0	1	2561	Caudoviricetes	PF12236	Bacteriophage head to tail connecting protein
GCA_001647025.2_EnAtr_2.0_genomic	402	2252	1851	-1	0.527	11		GENOMAD.215403.VP	3.766e-145	474	0	0	1	2561	Caudoviricetes	PF14594;COG4379	Mu-like prophage tail protein gpP
GCA_001647025.2_EnAtr_2.0_genomic	610	1473	864	1	0.53	11	GGAG/GAGG	GENOMAD.197056.VP	3.489e-83	278	0	0	1	2561	Caudoviricetes	PF13479;TIGR01618	AAA domain
GCA_001647025.2_EnAtr_2.0_genomic	1476	2105	630	1	0.519	11	AGGA	GENOMAD.223152.VP	1.984e-70	237	0	0	0	2561	Caudoviricetes	PF05037	\
GCA_001647025.2_EnAtr_2.0_genomic	2169	4286	2118	1	0.502	11	GGA/GAG/AGG	GENOMAD.074655.VV	3.634e-21	102	0	0	0	2561	Caudoviricetes	PF19898	\
GCA_001647025.2_EnAtr_2.0_genomic	4579	4962	384	1	0.573	11	AGGAG	GENOMAD.126154.VV	1.517e-09	57	0	0	0	2561	Caudoviricetes	PF19889	\
GCA_001647025.2_EnAtr_2.0_genomic	5144	6472	1329	1	0.553	11	GGA/GAG/AGG	GENOMAD.208446.VP	1.879e-54	201	0	0	0	2561	Caudoviricetes	PF01555;COG4725;K13581	N6-adenosine-specific RNA methylase IME4
GCA_001647025.2_EnAtr_2.0_genomic	6438	6611	174	1	0.552	11	AGGAG	GENOMAD.037250.VV	3.166e-06	44	0	0	0	2561	Caudoviricetes	PF10779	Haemolysin XhlA
GCA_001647025.2_EnAtr_2.0_genomic	2	364	363	-1	0.562	11	AGxAGG/AGGxGG	GENOMAD.010225.VV	1.591e-15	74	0	0	1	2561	Caudoviricetes	PF12236	Bacteriophage head to tail connecting protein
GCA_001647025.2_EnAtr_2.0_genomic	474	2081	1608	-1	0.511	11		GENOMAD.028424.VV	3.474e-45	176	0	0	1	2561	Caudoviricetes	PF05876;PF14058;COG5525	Phage terminase, large subunit GpA
GCA_001647025.2_EnAtr_2.0_genomic	2057	2416	360	-1	0.517	11	AGxAG	GENOMAD.181005.VV	1.584e-05	45	0	0	1	2561	Caudoviricetes	PF07141	Putative bacteriophage terminase small subunit
GCA_001647025.2_EnAtr_2.0_genomic	2670	3077	408	-1	0.527	11	GGA/GAG/AGG	GENOMAD.142153.VV	5.052e-17	79	0	0	0	1	\	PF11351	\
GCA_001647025.2_EnAtr_2.0_genomic	4471	4770	300	-1	0.55	11	GGA/GAG/AGG	GENOMAD.028776.VV	6.217e-24	97	0	0	0	2561	Caudoviricetes	PF16786	Recombination enhancement, RecA-dependent nuclease
GCA_001647025.2_EnAtr_2.0_genomic	5179	5679	501	-1	0.569	11	GGA/GAG/AGG	GENOMAD.111456.VP	1.001e-31	123	0	0	0	2561	Caudoviricetes	PF07105	\
GCA_001647025.2_EnAtr_2.0_genomic	5679	6374	696	-1	0.595	11		GENOMAD.177083.VC	9.605e-14	73	0	0	1	2561	Caudoviricetes	PF06992	Replication protein P
GCA_001647025.2_EnAtr_2.0_genomic	181	678	498	1	0.514	11	GGA/GAG/AGG	GENOMAD.219648.VP	1.178e-19	88	0	0	1	2561	Caudoviricetes	PF07471;COG4220;K22014	Phage DNA packaging protein, Nu1 subunit of terminase
GCA_001647025.2_EnAtr_2.0_genomic	669	2528	1860	1	0.512	11		GENOMAD.179152.VP	2.694e-99	340	0	0	1	2561	Caudoviricetes	PF20454;PF05876;K21512;COG5525	Phage terminase, large subunit GpA
GCA_001647025.2_EnAtr_2.0_genomic	2753	4228	1476	1	0.526	11	AGGAG	GENOMAD.116501.VP	3.915e-88	302	0	0	1	2561	Caudoviricetes	PF05136;TIGR01539;COG5511	phage portal protein, lambda family
GCA_001647025.2_EnAtr_2.0_genomic	4200	4850	651	1	0.459	11	AGGA	GENOMAD.103312.VV	1.558e-76	255	0	0	0	2561	Caudoviricetes	PF02568;TIGR00434;COG0175;K00390	phosophoadenylyl-sulfate reductase (thioredoxin)
GCA_001647025.2_EnAtr_2.0_genomic	4840	5868	1029	1	0.506	11	GGAG/GAGG	GENOMAD.158277.VP	4.244e-39	152	0	0	0	2561	Caudoviricetes	PF00574;PF19602;K01358;TIGR00493;COG3904	ATP-dependent Clp endopeptidase, proteolytic subunit ClpP
GCA_001647025.2_EnAtr_2.0_genomic	5905	6276	372	1	0.575	11	AGGA	GENOMAD.176803.VP	2.621e-19	85	0	0	0	2561	Caudoviricetes	PF02924	Bacteriophage lambda head decoration protein D
GCA_001647025.2_EnAtr_2.0_genomic	968	1207	240	-1	0.538	11	AGGAG	GENOMAD.095111.VP	1.767e-27	106	0	0	1	2561	Caudoviricetes	PF11753	Protein of unknwon function (DUF3310)
GCA_001647025.2_EnAtr_2.0_genomic	1910	2512	603	-1	0.622	11	AGGAG	GENOMAD.017449.VV	3.932e-40	149	0	0	0	2561	Caudoviricetes	PF18454	\
GCA_001647025.2_EnAtr_2.0_genomic	2939	3292	354	-1	0.599	11	AGxAGG/AGGxGG	GENOMAD.030441.VV	1.233e-16	77	0	0	0	2561	Caudoviricetes	PF10651	\
GCA_001647025.2_EnAtr_2.0_genomic	3292	3897	606	-1	0.574	11	AGGA/GGAG/GAGG	GENOMAD.109458.VV	5.087e-27	111	0	0	1	2561	Caudoviricetes	PF20387	\
GCA_001647025.2_EnAtr_2.0_genomic	4762	5415	654	-1	0.557	11		GENOMAD.104143.VP	6.695e-31	123	0	0	1	2561	Caudoviricetes	PF20387	\
GCA_001647025.2_EnAtr_2.0_genomic	198	1490	1293	-1	0.558	11	GGxGG	GENOMAD.214339.VP	3.799e-07	55	0	0	1	2561	Caudoviricetes	PF09681	\
GCA_001647025.2_EnAtr_2.0_genomic	2952	3224	273	-1	0.531	11		GENOMAD.167136.VP	5.738e-06	45	0	0	0	2561	Caudoviricetes	PF05866;COG4570;K01160	Endodeoxyribonuclease RusA
GCA_001647025.2_EnAtr_2.0_genomic	4334	5107	774	1	0.537	11	AGGAG	GENOMAD.161221.VP	6.48e-26	110	0	0	1	2561	Caudoviricetes	PF04404;PF03237	ERF superfamily; Terminase large subunit, T4likevirus-type, N-terminal
GCA_001647025.2_EnAtr_2.0_genomic	5112	6314	1203	1	0.554	11	AGGA	GENOMAD.177355.VP	1.777e-30	128	0	0	1	2561	Caudoviricetes	PF11651;PF06576	P22 coat protein - gene protein 5
GCA_001647025.2_EnAtr_2.0_genomic	3936	5795	1860	1	0.534	11	AGxAG	GENOMAD.215403.VP	7.226e-137	450	0	0	1	2561	Caudoviricetes	PF14594;COG4379	Mu-like prophage tail protein gpP
GCA_001647025.2_EnAtr_2.0_genomic	72	1490	1419	-1	0.578	11	GGxGG	GENOMAD.069519.VV	2.193e-07	56	0	0	0	2561	Caudoviricetes	PF13730;PF06926;COG5529;TIGR02812	Pyocin large subunit
GCA_001647025.2_EnAtr_2.0_genomic	2804	3280	477	-1	0.558	11	3Base/5BMM	GENOMAD.178134.VP	2.555e-16	78	0	0	0	2561	Caudoviricetes	PF05866;COG4570;K01160	Endodeoxyribonuclease RusA
GCA_001647025.2_EnAtr_2.0_genomic	4086	4967	882	1	0.582	11	GGAGG	GENOMAD.153405.VP	2.048e-40	154	0	0	0	2561	Caudoviricetes	PF03837;TIGR00616;K07455;COG3723	recombinase, phage RecT family
GCA_001647025.2_EnAtr_2.0_genomic	4967	6166	1200	1	0.581	11	AGGAG	GENOMAD.177355.VP	8.693e-35	141	0	0	1	2561	Caudoviricetes	PF11651;PF06576	P22 coat protein - gene protein 5
GCA_001647025.2_EnAtr_2.0_genomic	601	4647	4047	1	0.534	11	AGGA/GGAG/GAGG	GENOMAD.171411.VV	4.708e-116	411	0	0	1	2561	Caudoviricetes	PF06152;PF20613;COG5585;TIGR01641	NAD+--asparagine ADP-ribosyltransferase
GCA_001647025.2_EnAtr_2.0_genomic	977	1630	654	1	0.564	11		GENOMAD.104143.VP	7.171e-30	120	0	0	1	2561	Caudoviricetes	PF20387	\
GCA_001647025.2_EnAtr_2.0_genomic	1631	2236	606	1	0.554	11	GGAG/GAGG	GENOMAD.109458.VV	2.306e-27	112	0	0	1	2561	Caudoviricetes	PF20387	\
GCA_001647025.2_EnAtr_2.0_genomic	2236	2589	354	1	0.582	11	AGxAGG/AGGxGG	GENOMAD.030441.VV	5.541e-17	78	0	0	0	2561	Caudoviricetes	PF10651	\
GCA_001647025.2_EnAtr_2.0_genomic	3141	3743	603	1	0.624	11	AGGAG	GENOMAD.017449.VV	3.932e-40	149	0	0	0	2561	Caudoviricetes	PF18454	\
GCA_001647025.2_EnAtr_2.0_genomic	1	492	492	-1	0.545	11	GGAG/GAGG	GENOMAD.136378.VP	1.717e-33	128	0	0	1	2561	Caudoviricetes	PF05136;PF04965;TIGR01539;K06903;COG5511	phage portal protein, lambda family
GCA_001647025.2_EnAtr_2.0_genomic	940	2787	1848	-1	0.528	11	GGA/GAG/AGG	GENOMAD.171833.VP	5.935e-96	330	0	0	1	2561	Caudoviricetes	PF20454;PF05876;PF00574;K21512;COG5525;TIGR00493	Phage terminase, large subunit GpA
GCA_001647025.2_EnAtr_2.0_genomic	2784	3275	492	-1	0.502	11	AGxAGG/AGGxGG	GENOMAD.208807.VP	1.098e-19	88	0	0	1	2561	Caudoviricetes	PF05136;TIGR01539;COG5511	phage portal protein, lambda family
GCA_001647025.2_EnAtr_2.0_genomic	3418	3591	174	1	0.471	11	AGGA	GENOMAD.222392.VP	5.243e-08	49	0	0	0	2561	Caudoviricetes	PF10815	\
GCA_001647025.2_EnAtr_2.0_genomic	4999	5373	375	-1	0.547	11	GGAG/GAGG	GENOMAD.107081.VC	1.528e-25	103	0	0	0	2561	Caudoviricetes	PF11351	Holin of 3TMs, for gene-transfer release
GCA_001647025.2_EnAtr_2.0_genomic	251	2104	1854	-1	0.573	11		GENOMAD.215403.VP	2.069e-154	501	0	0	1	2561	Caudoviricetes	PF14594;COG4379	Mu-like prophage tail protein gpP
GCA_001647025.2_EnAtr_2.0_genomic	1664	4240	2577	-1	0.55	11	AGGAG	GENOMAD.152059.VP	7.022e-97	341	0	0	1	2561	Caudoviricetes	COG3941	Phage tail tape-measure protein, controls tail length
GCA_001647025.2_EnAtr_2.0_genomic	5084	5314	231	-1	0.545	11		GENOMAD.196894.VP	8.139e-19	81	0	0	1	2561	Caudoviricetes	PF08873;COG5003	Bacteriophage Mu, Gp37
GCA_001647025.2_EnAtr_2.0_genomic	62	598	537	-1	0.531	11	AGGAG	GENOMAD.042665.VV	4.196e-29	116	0	0	0	2561	Caudoviricetes	PF05037	\
GCA_001647025.2_EnAtr_2.0_genomic	610	1383	774	-1	0.51	11	AGGAGG	GENOMAD.153941.VV	1.34e-51	185	0	0	1	2561	Caudoviricetes	PF13479;K19789;TIGR01618	phage nucleotide-binding protein
GCA_001647025.2_EnAtr_2.0_genomic	3653	5164	1512	1	0.546	11	AGGA	GENOMAD.197438.VP	2.44e-07	56	0	0	0	2561	Caudoviricetes	PF09250	Bifunctional DNA primase/polymerase, N-terminal
GCA_001647025.2_EnAtr_2.0_genomic	507	1991	1485	-1	0.531	11	GGA/GAG/AGG	GENOMAD.147699.VV	1.529e-55	206	0	0	0	2561	Caudoviricetes	PF06074;COG4383	Mu-like prophage protein gp29
GCA_001647025.2_EnAtr_2.0_genomic	2354	3736	1383	-1	0.552	11	GGAG/GAGG	GENOMAD.018718.VV	4.455e-66	236	0	0	1	2561	Caudoviricetes	PF04466	Phage terminase large subunit
GCA_001647025.2_EnAtr_2.0_genomic	4030	4287	258	-1	0.527	11	AGGA	GENOMAD.167369.VP	0.0002629	40	0	0	1	2561	Caudoviricetes	PF11242;TIGR00721;COG3415;K01994	DNA-binding protein, Tfx family
GCA_001647025.2_EnAtr_2.0_genomic	4284	4727	444	-1	0.514	11	AGxAGG/AGGxGG	GENOMAD.194288.VP	8.522e-16	76	0	0	1	2561	Caudoviricetes	PF11242;TIGR02844;COG2826	sporulation transcriptional regulator SpoIIID
GCA_001647025.2_EnAtr_2.0_genomic	14	1633	1620	-1	0.544	11		GENOMAD.028424.VV	1.694e-44	174	0	0	1	2561	Caudoviricetes	PF05876;PF14058;COG5525	Phage terminase, large subunit GpA
GCA_001647025.2_EnAtr_2.0_genomic	1609	1968	360	-1	0.533	11		GENOMAD.181005.VV	3.249e-06	47	0	0	1	2561	Caudoviricetes	PF07141	Putative bacteriophage terminase small subunit
GCA_001647025.2_EnAtr_2.0_genomic	2222	2629	408	-1	0.522	11	GGA/GAG/AGG	GENOMAD.178434.VP	2.486e-16	77	0	0	0	2561	Caudoviricetes	PF11351	Holin of 3TMs, for gene-transfer release
GCA_001647025.2_EnAtr_2.0_genomic	3479	3721	243	-1	0.51	11	AGGA	GENOMAD.180490.PC	0.0002156	40	0	0	0	1	\	PF03693;TIGR02606;COG3609;K07722	putative addiction module antidote protein, CC2985 family
GCA_001647025.2_EnAtr_2.0_genomic	4615	4914	300	-1	0.59	11	3Base/5BMM	GENOMAD.028776.VV	6.9e-23	94	0	0	0	2561	Caudoviricetes	PF16786	Recombination enhancement, RecA-dependent nuclease
GCA_001647025.2_EnAtr_2.0_genomic	3	446	444	1	0.505	11		GENOMAD.116501.VP	1.07e-39	145	0	0	1	2561	Caudoviricetes	PF05136;TIGR01539;COG5511	phage portal protein, lambda family
GCA_001647025.2_EnAtr_2.0_genomic	424	1440	1017	1	0.504	11	AGGA/GGAG/GAGG	GENOMAD.158277.VP	3.237e-43	164	0	0	0	2561	Caudoviricetes	PF00574;PF19602;K01358;TIGR00493;COG3904	ATP-dependent Clp endopeptidase, proteolytic subunit ClpP
GCA_001647025.2_EnAtr_2.0_genomic	1887	2267	381	1	0.57	11	AGGA	GENOMAD.176803.VP	1.763e-16	77	0	0	0	2561	Caudoviricetes	PF02924	Bacteriophage lambda head decoration protein D
GCA_001647025.2_EnAtr_2.0_genomic	2264	3259	996	1	0.536	11	GGAG/GAGG	GENOMAD.124233.VP	1.48e-76	261	0	0	1	2561	Caudoviricetes	PF03864	Phage major capsid protein E
GCA_001647025.2_EnAtr_2.0_genomic	3527	4123	597	1	0.497	11	GGxGG	GENOMAD.061728.VV	8.421e-17	81	0	0	1	2561	Caudoviricetes	PF06763	Prophage minor tail protein Z (GPZ)
GCA_001647025.2_EnAtr_2.0_genomic	90	389	300	1	0.583	11	3Base/5BMM	GENOMAD.028776.VV	6.9e-23	94	0	0	0	2561	Caudoviricetes	PF16786	Recombination enhancement, RecA-dependent nuclease
GCA_001647025.2_EnAtr_2.0_genomic	1849	2256	408	1	0.547	11	GGA/GAG/AGG	GENOMAD.178434.VP	4.623e-18	82	0	0	0	2561	Caudoviricetes	PF11351	Holin of 3TMs, for gene-transfer release
GCA_001647025.2_EnAtr_2.0_genomic	2447	2869	423	1	0.537	11	AGxAG	GENOMAD.192935.VP	9.805e-11	61	0	0	1	2561	Caudoviricetes	PF07141;COG2826;TIGR02844	Putative bacteriophage terminase small subunit
GCA_001647025.2_EnAtr_2.0_genomic	2845	4464	1620	1	0.535	11		GENOMAD.028424.VV	7.667e-44	172	0	0	1	2561	Caudoviricetes	PF05876;PF14058;COG5525	Phage terminase, large subunit GpA
GCA_001647025.2_EnAtr_2.0_genomic	3	707	705	1	0.533	11		GENOMAD.116501.VP	1.507e-58	204	0	0	1	2561	Caudoviricetes	PF05136;TIGR01539;COG5511	phage portal protein, lambda family
GCA_001647025.2_EnAtr_2.0_genomic	682	1737	1056	1	0.519	11	AGGA/GGAG/GAGG	GENOMAD.158277.VP	4.923e-42	161	0	0	0	2561	Caudoviricetes	PF00574;PF19602;K01358;TIGR00493;COG3904	ATP-dependent Clp endopeptidase, proteolytic subunit ClpP
GCA_001647025.2_EnAtr_2.0_genomic	1772	2152	381	1	0.577	11	AGGA	GENOMAD.176803.VP	1.763e-16	77	0	0	0	2561	Caudoviricetes	PF02924	Bacteriophage lambda head decoration protein D
GCA_001647025.2_EnAtr_2.0_genomic	2149	3144	996	1	0.539	11	GGAG/GAGG	GENOMAD.124233.VP	3.272e-76	260	0	0	1	2561	Caudoviricetes	PF03864	Phage major capsid protein E
GCA_001647025.2_EnAtr_2.0_genomic	3412	4008	597	1	0.518	11	GGxGG	GENOMAD.061728.VV	3.664e-18	85	0	0	1	2561	Caudoviricetes	PF06763	Prophage minor tail protein Z (GPZ)
GCA_001647025.2_EnAtr_2.0_genomic	108	620	513	-1	0.54	11	GGA/GAG/AGG	GENOMAD.063124.VV	5.054e-23	98	0	0	0	2561	Caudoviricetes	PF05037	\
GCA_001647025.2_EnAtr_2.0_genomic	622	1416	795	-1	0.541	11	AGGA	GENOMAD.016399.VV	3.716e-116	372	0	0	1	2561	Caudoviricetes	PF13479;TIGR01618;COG2087	phage nucleotide-binding protein
GCA_001647025.2_EnAtr_2.0_genomic	2	820	819	-1	0.545	11	AGxAG	GENOMAD.215403.VP	1.067e-15	80	0	0	1	2561	Caudoviricetes	PF14594;COG4379	Mu-like prophage tail protein gpP
GCA_001647025.2_EnAtr_2.0_genomic	2	364	363	-1	0.581	11	AGxAGG/AGGxGG	GENOMAD.010225.VV	6.51e-17	78	0	0	1	2561	Caudoviricetes	PF12236	Bacteriophage head to tail connecting protein
GCA_001647025.2_EnAtr_2.0_genomic	474	2102	1629	-1	0.566	11	GGA/GAG/AGG	GENOMAD.028424.VV	4.082e-46	179	0	0	1	2561	Caudoviricetes	PF05876;PF14058;COG5525	Phage terminase, large subunit GpA
GCA_001647025.2_EnAtr_2.0_genomic	2054	2434	381	-1	0.57	11	3Base/5BMM	GENOMAD.192935.VP	9.529e-15	72	0	0	1	2561	Caudoviricetes	PF07141;COG2826;TIGR02844	Putative bacteriophage terminase small subunit
GCA_001647025.2_EnAtr_2.0_genomic	2688	3095	408	-1	0.556	11	GGA/GAG/AGG	GENOMAD.178434.VP	9.382e-19	84	0	0	0	2561	Caudoviricetes	PF11351	Holin of 3TMs, for gene-transfer release
GCA_001647025.2_EnAtr_2.0_genomic	1717	3738	2022	1	0.545	11	AGGA	GENOMAD.152059.VP	1.667e-92	322	0	0	1	2561	Caudoviricetes	COG3941	Phage tail tape-measure protein, controls tail length
GCA_001647025.2_EnAtr_2.0_genomic	873	1343	471	1	0.516	11	GGA/GAG/AGG	GENOMAD.197866.VP	2.047e-18	84	0	0	1	2561	Caudoviricetes	PF04848;COG0817;TIGR00228;K01159	Poxvirus A22 protein
GCA_001647025.2_EnAtr_2.0_genomic	2059	2334	276	1	0.54	11	AGGA	GENOMAD.219094.VV	2.258e-15	72	0	0	0	1	\	PF10779	Haemolysin XhlA
GCA_001647025.2_EnAtr_2.0_genomic	2775	3143	369	1	0.531	11	GGAG/GAGG	GENOMAD.107081.VC	5.173e-28	110	0	0	0	2561	Caudoviricetes	PF11351	Holin of 3TMs, for gene-transfer release
GCA_001647025.2_EnAtr_2.0_genomic	3147	3719	573	1	0.464	11	GGA/GAG/AGG	GENOMAD.178051.VP	6.862e-17	81	0	0	1	2561	Caudoviricetes	PF02195;PF17288;TIGR00180;COG1475	ParB/RepB/Spo0J family partition protein
GCA_001647025.2_EnAtr_2.0_genomic	201	581	381	1	0.559	11	3Base/5BMM	GENOMAD.192935.VP	9.529e-15	72	0	0	1	2561	Caudoviricetes	PF07141;COG2826;TIGR02844	Putative bacteriophage terminase small subunit
GCA_001647025.2_EnAtr_2.0_genomic	533	2161	1629	1	0.57	11	GGA/GAG/AGG	GENOMAD.028424.VV	4.082e-46	179	0	0	1	2561	Caudoviricetes	PF05876;PF14058;COG5525	Phage terminase, large subunit GpA
GCA_001647025.2_EnAtr_2.0_genomic	2271	3701	1431	1	0.592	11	AGxAGG/AGGxGG	GENOMAD.004274.VV	2.256e-52	196	0	0	1	2561	Caudoviricetes	PF12236	Bacteriophage head to tail connecting protein
GCA_001647025.2_EnAtr_2.0_genomic	610	1452	843	1	0.541	11	GGAGG	GENOMAD.197056.VP	1.522e-80	270	0	0	1	2561	Caudoviricetes	PF13479;TIGR01618	AAA domain
GCA_001647025.2_EnAtr_2.0_genomic	1455	2084	630	1	0.525	11	AGGA	GENOMAD.223152.VP	8.154e-72	241	0	0	0	2561	Caudoviricetes	PF05037	\
GCA_001647025.2_EnAtr_2.0_genomic	2148	3629	1482	1	0.509	11	GGA/GAG/AGG	GENOMAD.074655.VV	5.722e-21	100	0	0	0	2561	Caudoviricetes	PF19898	\
GCA_001647025.2_EnAtr_2.0_genomic	296	676	381	1	0.572	11	3Base/5BMM	GENOMAD.192935.VP	9.529e-15	72	0	0	1	2561	Caudoviricetes	PF07141;COG2826;TIGR02844	Putative bacteriophage terminase small subunit
GCA_001647025.2_EnAtr_2.0_genomic	628	2256	1629	1	0.57	11	GGA/GAG/AGG	GENOMAD.028424.VV	4.082e-46	179	0	0	1	2561	Caudoviricetes	PF05876;PF14058;COG5525	Phage terminase, large subunit GpA
GCA_001647025.2_EnAtr_2.0_genomic	2985	3347	363	1	0.581	11	AGGA	GENOMAD.010225.VV	1.448e-16	77	0	0	1	2561	Caudoviricetes	PF12236	Bacteriophage head to tail connecting protein
GCA_001647025.2_EnAtr_2.0_genomic	993	2861	1869	1	0.525	11	AGxAG	GENOMAD.215403.VP	8.049e-137	450	0	0	1	2561	Caudoviricetes	PF14594;COG4379	Mu-like prophage tail protein gpP
GCA_001647025.2_EnAtr_2.0_genomic	1129	2985	1857	-1	0.575	11		GENOMAD.004274.VV	7.902e-91	315	0	0	1	2561	Caudoviricetes	PF12236	Bacteriophage head to tail connecting protein
GCA_001647025.2_EnAtr_2.0_genomic	685	2544	1860	-1	0.541	11	AGxAG	GENOMAD.215403.VP	3.281e-137	451	0	0	1	2561	Caudoviricetes	PF14594;COG4379	Mu-like prophage tail protein gpP
GCA_001647025.2_EnAtr_2.0_genomic	3	575	573	-1	0.473	11	GGA/GAG/AGG	GENOMAD.178051.VP	5.791e-20	90	0	0	1	2561	Caudoviricetes	PF02195;PF17288;TIGR00180;COG1475	ParB/RepB/Spo0J family partition protein
GCA_001647025.2_EnAtr_2.0_genomic	579	947	369	-1	0.531	11	GGAG/GAGG	GENOMAD.107081.VC	2.323e-28	111	0	0	0	2561	Caudoviricetes	PF11351	Holin of 3TMs, for gene-transfer release
GCA_001647025.2_EnAtr_2.0_genomic	1388	1663	276	-1	0.514	11	AGGA	GENOMAD.219094.VV	1.126e-14	70	0	0	0	1	\	PF10779	Haemolysin XhlA
GCA_001647025.2_EnAtr_2.0_genomic	1790	2479	690	-1	0.538	11	GGAG/GAGG	GENOMAD.083719.VV	3.366e-06	50	0	0	0	2561	Caudoviricetes	PF06323	Phage antitermination protein Q
GCA_001647025.2_EnAtr_2.0_genomic	3	1712	1710	1	0.526	11		GENOMAD.179152.VP	1.16e-83	292	0	0	1	2561	Caudoviricetes	PF20454;PF05876;K21512;COG5525	Phage terminase, large subunit GpA
GCA_001647025.2_EnAtr_2.0_genomic	1705	1917	213	1	0.559	11		GENOMAD.220917.VP	0.000714	38	0	0	0	1	\	PF19645	gpW
GCA_001647025.2_EnAtr_2.0_genomic	2160	2651	492	1	0.543	11	GGAG/GAGG	GENOMAD.136378.VP	1.877e-32	125	0	0	1	2561	Caudoviricetes	PF05136;PF04965;TIGR01539;K06903;COG5511	phage portal protein, lambda family
GCA_001647025.2_EnAtr_2.0_genomic	2	1477	1476	-1	0.542	11	AGGA	GENOMAD.152059.VP	7.032e-92	313	0	0	1	2561	Caudoviricetes	COG3941	Phage tail tape-measure protein, controls tail length
GCA_001647025.2_EnAtr_2.0_genomic	3	959	957	1	0.54	11		GENOMAD.124233.VP	1.44e-80	272	0	0	1	2561	Caudoviricetes	PF03864	Phage major capsid protein E
GCA_001647025.2_EnAtr_2.0_genomic	1300	1914	615	1	0.41	11	GGA/GAG/AGG	GENOMAD.062539.VV	9.982e-17	81	0	0	1	2561	Caudoviricetes	PF06763	Prophage minor tail protein Z (GPZ)
GCA_001647025.2_EnAtr_2.0_genomic	3	302	300	1	0.517	11		GENOMAD.129396.VP	1.292e-16	76	0	0	1	2561	Caudoviricetes	PF20454	Terminase large subunit gpA, endonuclease domain
GCA_001647025.2_EnAtr_2.0_genomic	295	507	213	1	0.559	11		GENOMAD.220917.VP	0.000714	38	0	0	0	1	\	PF19645	gpW
GCA_001647025.2_EnAtr_2.0_genomic	750	2252	1503	1	0.528	11	GGAG/GAGG	GENOMAD.116501.VP	1.096e-88	304	0	0	1	2561	Caudoviricetes	PF05136;TIGR01539;COG5511	phage portal protein, lambda family
GCA_001647025.2_EnAtr_2.0_genomic	2	820	819	-1	0.565	11		GENOMAD.215403.VP	2.295e-23	103	0	0	1	2561	Caudoviricetes	PF14594;COG4379	Mu-like prophage tail protein gpP
GCA_001647025.2_EnAtr_2.0_genomic	3	959	957	1	0.54	11		GENOMAD.124233.VP	6.509e-81	273	0	0	1	2561	Caudoviricetes	PF03864	Phage major capsid protein E
GCA_001647025.2_EnAtr_2.0_genomic	1793	2080	288	1	0.451	11	GGA/GAG/AGG	GENOMAD.062539.VV	3.239e-06	46	0	0	1	2561	Caudoviricetes	PF06763	Prophage minor tail protein Z (GPZ)
GCA_001647025.2_EnAtr_2.0_genomic	2	310	309	-1	0.589	11		GENOMAD.111456.VP	1.038e-12	65	0	0	0	2561	Caudoviricetes	PF07105	\
GCA_001647025.2_EnAtr_2.0_genomic	310	672	363	-1	0.576	11		GENOMAD.177083.VC	1.091e-10	60	0	0	1	2561	Caudoviricetes	PF06992	Replication protein P
GCA_001647025.2_EnAtr_2.0_genomic	632	1987	1356	-1	0.541	11	GGAG/GAGG	GENOMAD.213311.VP	3.448e-06	52	0	0	1	2561	Caudoviricetes	PF09681;TIGR01714	N-terminal phage replisome organiser (Phage_rep_org_N)
GCA_001647025.2_EnAtr_2.0_genomic	86	1213	1128	1	0.511	11	GGAGG	GENOMAD.069519.VV	8.245e-09	60	0	0	0	2561	Caudoviricetes	PF13730;PF06926;COG5529;TIGR02812	Pyocin large subunit
GCA_001647025.2_EnAtr_2.0_genomic	1164	1721	558	1	0.611	11		GENOMAD.064205.VV	3.181e-13	70	0	0	1	1	\	PF06992	Replication protein P
GCA_001647025.2_EnAtr_2.0_genomic	1721	2029	309	1	0.592	11	GGA/GAG/AGG	GENOMAD.111456.VP	4.657e-13	66	0	0	0	2561	Caudoviricetes	PF07105	\
GCA_001647025.2_EnAtr_2.0_genomic	1259	1951	693	-1	0.545	11		GENOMAD.004274.VV	6.432e-38	144	0	0	1	2561	Caudoviricetes	PF12236	Bacteriophage head to tail connecting protein
GCA_001647025.2_EnAtr_2.0_genomic	2	820	819	-1	0.543	11	AGxAG	GENOMAD.215403.VP	4.524e-13	72	0	0	1	2561	Caudoviricetes	PF14594;COG4379	Mu-like prophage tail protein gpP
GCA_001647025.2_EnAtr_2.0_genomic	474	1763	1290	1	0.557	11	GGA/GAG/AGG	GENOMAD.152059.VP	1.859e-102	341	0	0	1	2561	Caudoviricetes	COG3941	Phage tail tape-measure protein, controls tail length
GCA_001647025.2_EnAtr_2.0_genomic	2	949	948	-1	0.56	11	GGA/GAG/AGG	GENOMAD.178051.VP	6.145e-27	115	0	0	1	2561	Caudoviricetes	PF02195;PF17288;TIGR00180;COG1475	ParB/RepB/Spo0J family partition protein
GCA_001647025.2_EnAtr_2.0_genomic	1148	1513	366	-1	0.582	11	AGGAG	GENOMAD.126154.VV	6.052e-09	55	0	0	0	2561	Caudoviricetes	PF19889	\
GCA_001647025.2_EnAtr_2.0_genomic	41	481	441	-1	0.558	11	4Base/6BMM	GENOMAD.196894.VP	4.148e-24	100	0	0	1	2561	Caudoviricetes	PF08873;COG5003	Bacteriophage Mu, Gp37
GCA_001647025.2_EnAtr_2.0_genomic	474	953	480	-1	0.544	11	GGAGG	GENOMAD.191448.VP	3.66e-22	95	0	0	1	2561	Caudoviricetes	PF05069;TIGR01635;COG5005	phage virion morphogenesis (putative tail completion) protein
GCA_001647025.2_EnAtr_2.0_genomic	953	1363	411	-1	0.603	11	GGA/GAG/AGG	GENOMAD.218244.VP	1.269e-15	75	0	0	1	2561	Caudoviricetes	PF07030;COG4387	Mu-like prophage protein gp36
GCA_001647025.2_EnAtr_2.0_genomic	2	343	342	1	0.518	11		GENOMAD.222285.VV	6.957e-13	66	0	0	1	2561	Caudoviricetes	PF05929;COG4388	Phage capsid scaffolding protein (GPO) serine peptidase
GCA_001647025.2_EnAtr_2.0_genomic	347	700	354	1	0.542	11	AGGA	GENOMAD.141323.VV	6.189e-24	98	0	0	0	2561	Caudoviricetes	PF09956;COG5471	Predicted phage recombinase, RecA/RadA family
GCA_001647025.2_EnAtr_2.0_genomic	714	1637	924	1	0.531	11	AGGAG	GENOMAD.182091.VV	7.82e-120	385	0	0	1	2561	Caudoviricetes	PF03864	Phage major capsid protein E
GCA_001647025.2_EnAtr_2.0_genomic	538	1266	729	-1	0.509	11	AGxAG	GENOMAD.170650.VP	4.774e-23	101	0	0	1	2561	Caudoviricetes	COG5283	Phage-related tail protein
GCA_001647025.2_EnAtr_2.0_genomic	3	935	933	1	0.563	11		GENOMAD.004274.VV	3.599e-53	192	0	0	1	2561	Caudoviricetes	PF12236	Bacteriophage head to tail connecting protein
GCA_001647025.2_EnAtr_2.0_genomic	2	487	486	-1	0.541	11		GENOMAD.062542.VV	2.528e-18	84	0	0	1	2561	Caudoviricetes	PF09646;COG2369	Gp37 protein
GCA_001647025.2_EnAtr_2.0_genomic	82	855	774	1	0.509	11	AGGAG	GENOMAD.153941.VV	7.07e-50	180	0	0	1	2561	Caudoviricetes	PF13479;K19789;TIGR01618	phage nucleotide-binding protein
GCA_001647025.2_EnAtr_2.0_genomic	867	1430	564	1	0.548	11	AGGAG	GENOMAD.042665.VV	2.262e-31	123	0	0	0	2561	Caudoviricetes	PF05037	\
GCA_001647025.2_EnAtr_2.0_genomic	2	373	372	-1	0.538	11	AAA	GENOMAD.092129.VV	7.814e-07	49	0	0	1	2561	Caudoviricetes	COG3941	Phage tail tape-measure protein, controls tail length
GCA_001647025.2_EnAtr_2.0_genomic	1	1416	1416	1	0.599	11		GENOMAD.023915.VV	3.314e-265	814	0	0	1	2561	Caudoviricetes	PF12236	Bacteriophage head to tail connecting protein
GCA_001647025.2_EnAtr_2.0_genomic	590	1345	756	-1	0.581	11		GENOMAD.004274.VV	3.582e-34	134	0	0	1	2561	Caudoviricetes	PF12236	Bacteriophage head to tail connecting protein
GCA_001647025.2_EnAtr_2.0_genomic	38	517	480	-1	0.552	11	GGAGG	GENOMAD.191448.VP	3.66e-22	95	0	0	1	2561	Caudoviricetes	PF05069;TIGR01635;COG5005	phage virion morphogenesis (putative tail completion) protein
GCA_001647025.2_EnAtr_2.0_genomic	517	927	411	-1	0.591	11	GGA/GAG/AGG	GENOMAD.218244.VP	5.723e-16	76	0	0	1	2561	Caudoviricetes	PF07030;COG4387	Mu-like prophage protein gp36
GCA_001647025.2_EnAtr_2.0_genomic	206	574	369	1	0.539	11	GGA/GAG/AGG	GENOMAD.107081.VC	1.152e-27	109	0	0	0	2561	Caudoviricetes	PF11351	Holin of 3TMs, for gene-transfer release
GCA_001647025.2_EnAtr_2.0_genomic	578	1204	627	1	0.493	11	GGA/GAG/AGG	GENOMAD.178051.VP	5.474e-15	76	0	0	1	2561	Caudoviricetes	PF02195;PF17288;TIGR00180;COG1475	ParB/RepB/Spo0J family partition protein
GCA_001647025.2_EnAtr_2.0_genomic	3	1202	1200	1	0.576	11		GENOMAD.023991.VV	4.012e-34	139	0	0	1	2561	Caudoviricetes	COG5410	Mu-like prophage FluMu protein gp28
GCA_001647025.2_EnAtr_2.0_genomic	2	499	498	-1	0.532	11	AGGA/GGAG/GAGG	GENOMAD.062542.VV	1.619e-15	76	0	0	1	2561	Caudoviricetes	PF09646;COG2369	Gp37 protein
GCA_001647025.2_EnAtr_2.0_genomic	203	808	606	1	0.591	11	GGAGG	GENOMAD.109458.VV	5.087e-27	111	0	0	1	2561	Caudoviricetes	PF20387	\
GCA_001647025.2_EnAtr_2.0_genomic	808	1161	354	1	0.593	11	AGxAGG/AGGxGG	GENOMAD.030441.VV	5.026e-18	81	0	0	0	2561	Caudoviricetes	PF10651	\
GCA_001647025.2_EnAtr_2.0_genomic	657	1178	522	1	0.577	11		GENOMAD.104143.VP	4.61e-26	107	0	0	1	2561	Caudoviricetes	PF20387	\
GCA_001647025.2_EnAtr_2.0_genomic	1	183	183	-1	0.601	11		GENOMAD.116378.VV	7.238e-07	46	0	0	1	1	\	PF20387	\
GCA_001647025.2_EnAtr_2.0_genomic	3	758	756	1	0.579	11		GENOMAD.004274.VV	3.803e-33	131	0	0	1	2561	Caudoviricetes	PF12236	Bacteriophage head to tail connecting protein
GCA_001647025.2_EnAtr_2.0_genomic	2	820	819	-1	0.576	11		GENOMAD.215403.VP	2.336e-22	100	0	0	1	2561	Caudoviricetes	PF14594;COG4379	Mu-like prophage tail protein gpP
GCA_001647025.2_EnAtr_2.0_genomic	1	306	306	1	0.618	11		GENOMAD.177083.VC	1.438e-08	53	0	0	1	2561	Caudoviricetes	PF06992	Replication protein P
GCA_001647025.2_EnAtr_2.0_genomic	391	909	519	1	0.574	11	GGAGG	GENOMAD.111456.VP	4.64e-25	104	0	0	0	2561	Caudoviricetes	PF07105	\
GCA_001647025.2_EnAtr_2.0_genomic	906	1040	135	1	0.6	11	GGA/GAG/AGG	GENOMAD.027140.VV	6.369e-08	48	0	0	0	2561	Caudoviricetes	PF16786	Recombination enhancement, RecA-dependent nuclease
GCA_001647025.2_EnAtr_2.0_genomic	62	733	672	-1	0.551	11	AGGA/GGAG/GAGG	GENOMAD.062369.VV	1.734e-11	66	0	0	1	2561	Caudoviricetes	PF06992	Replication protein P
GCA_001647025.2_EnAtr_2.0_genomic	663	845	183	1	0.607	11		GENOMAD.116378.VV	7.238e-07	46	0	0	1	1	\	PF20387	\
GCA_001647025.2_EnAtr_2.0_genomic	3	671	669	-1	0.504	11	GGAG/GAGG	GENOMAD.053115.VV	7.616e-09	58	0	0	1	2561	Caudoviricetes	K21527	\
GCA_001647025.2_EnAtr_2.0_genomic	1	444	444	1	0.468	11		GENOMAD.062539.VV	5.931e-10	59	0	0	1	2561	Caudoviricetes	PF06763	Prophage minor tail protein Z (GPZ)
GCA_001647025.2_EnAtr_2.0_genomic	3	221	219	-1	0.607	11	AGxAGG/AGGxGG	GENOMAD.030441.VV	8.805e-10	55	0	0	0	2561	Caudoviricetes	PF10651	\
GCA_001647025.2_EnAtr_2.0_genomic	221	631	411	-1	0.569	11		GENOMAD.109458.VV	5.246e-17	79	0	0	1	2561	Caudoviricetes	PF20387	\
GCA_001647025.2_EnAtr_2.0_genomic	2	142	141	-1	0.511	11	AGGA	GENOMAD.096848.VV	4.088e-06	43	0	0	1	2561	Caudoviricetes	PF11651;TIGR04387	P22 coat protein - gene protein 5
GCA_001647025.2_EnAtr_2.0_genomic	2	322	321	-1	0.551	11	GGAGG	GENOMAD.099024.VV	1.805e-08	53	0	0	1	2561	Caudoviricetes	PF20387	\
GCA_001647025.2_EnAtr_2.0_genomic	2	394	393	-1	0.573	11		GENOMAD.010225.VV	2.55e-14	71	0	0	1	2561	Caudoviricetes	PF12236	Bacteriophage head to tail connecting protein
GCA_001647025.2_EnAtr_2.0_genomic	725	1000	276	1	0.529	11	AGGA	GENOMAD.037381.VV	6.259e-13	65	0	0	0	2561	Caudoviricetes	PF10779	Haemolysin XhlA
GCA_001647025.2_EnAtr_2.0_genomic	1005	1430	426	1	0.5	11	AGGA	GENOMAD.039329.VV	1.18e-18	84	0	0	0	2561	Caudoviricetes	PF01510;COG5632	N-acetylmuramoyl-L-alanine amidase CwlA
GCA_001647025.2_EnAtr_2.0_genomic	1427	1795	369	1	0.526	11	GGAG/GAGG	GENOMAD.107081.VC	5.709e-27	107	0	0	0	2561	Caudoviricetes	PF11351	Holin of 3TMs, for gene-transfer release
GCA_001647025.2_EnAtr_2.0_genomic	1798	2358	561	1	0.465	11	GGA/GAG/AGG	GENOMAD.178051.VP	2.537e-18	85	0	0	1	2561	Caudoviricetes	PF02195;PF17288;TIGR00180;COG1475	ParB/RepB/Spo0J family partition protein
GCA_001647025.2_EnAtr_2.0_genomic	2337	3404	1068	1	0.5	11	AGxAGG/AGGxGG	GENOMAD.207051.VV	1.074e-44	169	0	0	0	2561	Caudoviricetes	PF00583;COG3153;TIGR02406;K06718	Acetyltransferase (GNAT) family
GCA_001647025.2_EnAtr_2.0_genomic	5733	6215	483	1	0.499	11	GGA/GAG/AGG	GENOMAD.219648.VP	6.03e-16	77	0	0	1	2561	Caudoviricetes	PF07471;COG4220;K22014	Phage DNA packaging protein, Nu1 subunit of terminase
GCA_001647025.2_EnAtr_2.0_genomic	6597	8444	1848	1	0.511	11		GENOMAD.179152.VP	6.187e-95	327	0	0	1	2561	Caudoviricetes	PF20454;PF05876;K21512;COG5525	Phage terminase, large subunit GpA
GCA_001647025.2_EnAtr_2.0_genomic	8450	8650	201	1	0.498	11	GGA/GAG/AGG	GENOMAD.220917.VP	0.0005985	38	0	0	0	1	\	PF19645	gpW
GCA_001647025.2_EnAtr_2.0_genomic	8653	10128	1476	1	0.532	11	GGAG/GAGG	GENOMAD.116501.VP	1.134e-82	286	0	0	1	2561	Caudoviricetes	PF05136;TIGR01539;COG5511	phage portal protein, lambda family
GCA_001647025.2_EnAtr_2.0_genomic	10118	11128	1011	1	0.514	11	AGGA	GENOMAD.158277.VP	7.818e-39	151	0	0	0	2561	Caudoviricetes	PF00574;PF19602;K01358;TIGR00493;COG3904	ATP-dependent Clp endopeptidase, proteolytic subunit ClpP
GCA_001647025.2_EnAtr_2.0_genomic	11177	11548	372	1	0.548	11	AGGA	GENOMAD.176803.VP	1.426e-17	80	0	0	0	2561	Caudoviricetes	PF02924	Bacteriophage lambda head decoration protein D
GCA_001647025.2_EnAtr_2.0_genomic	11619	12608	990	1	0.53	11	AGGAG	GENOMAD.124233.VP	1.003e-80	273	0	0	1	2561	Caudoviricetes	PF03864	Phage major capsid protein E
GCA_001647025.2_EnAtr_2.0_genomic	12916	13509	594	1	0.503	11	GGA/GAG/AGG	GENOMAD.062539.VV	3.738e-17	82	0	0	1	2561	Caudoviricetes	PF06763	Prophage minor tail protein Z (GPZ)
GCA_001647025.2_EnAtr_2.0_genomic	14725	17706	2982	1	0.508	11		GENOMAD.152059.VP	3.455e-113	394	0	0	1	2561	Caudoviricetes	COG3941	Phage tail tape-measure protein, controls tail length
GCA_001647025.2_EnAtr_2.0_genomic	1	345	345	1	0.536	11		GENOMAD.010225.VV	6.207e-15	72	0	0	1	2561	Caudoviricetes	PF12236	Bacteriophage head to tail connecting protein
GCA_001647025.2_EnAtr_2.0_genomic	1	327	327	1	0.535	11		GENOMAD.013507.VV	2.539e-05	44	0	0	1	2561	Caudoviricetes	PF12236	Bacteriophage head to tail connecting protein
GCA_001647025.2_EnAtr_2.0_genomic	15821	16216	396	-1	0.553	11	GGAGG	GENOMAD.048764.VV	9.232e-26	104	0	0	0	2561	Caudoviricetes	PF14301	\
GCA_001647025.2_EnAtr_2.0_genomic	18358	19170	813	-1	0.539	11	GGAG/GAGG	GENOMAD.224799.VP	4.814e-20	93	0	0	1	9306	Corticoviridae	PF18628	Viral coat protein P2 N-terminal domain
GCA_001647025.2_EnAtr_2.0_genomic	19711	20379	669	-1	0.508	11	AGGA	GENOMAD.220705.VP	7.952e-31	123	0	0	0	9306	Corticoviridae	PF03266;COG1618;TIGR04569	NTPase
GCA_001647025.2_EnAtr_2.0_genomic	30463	30939	477	-1	0.4	11	AGGA	GENOMAD.182502.PC	7.253e-32	123	0	0	0	1	\	PF02982;K15872;TIGR03231;COG5517	anthranilate 1,2-dioxygenase, small subunit
GCA_001647025.2_EnAtr_2.0_genomic	71	2005	1935	-1	0.511	11	AGGA	GENOMAD.112765.VV	8.646e-08	58	0	0	0	2561	Caudoviricetes	PF13148;PF09250	Bifunctional DNA primase/polymerase, N-terminal
GCA_001647025.2_EnAtr_2.0_genomic	2443	3090	648	1	0.534	11		GENOMAD.179157.VV	0.0001156	45	0	0	0	1	\	PF18090;TIGR00673;K22300;COG5606	cyanase
GCA_001647025.2_EnAtr_2.0_genomic	3967	4737	771	1	0.529	11	GGAGG	GENOMAD.153941.VV	2.853e-51	184	0	0	1	2561	Caudoviricetes	PF13479;K19789;TIGR01618	phage nucleotide-binding protein
GCA_001647025.2_EnAtr_2.0_genomic	4753	5262	510	1	0.522	11	AGGAG	GENOMAD.042665.VV	1.034e-32	126	0	0	0	2561	Caudoviricetes	PF05037	\
GCA_001647025.2_EnAtr_2.0_genomic	5480	6532	1053	1	0.501	11	GGA/GAG/AGG	GENOMAD.161548.VV	2.406e-56	203	0	0	0	2561	Caudoviricetes	PF01930;TIGR00372;COG1468	CRISPR-associated protein Cas4
GCA_001647025.2_EnAtr_2.0_genomic	7014	8720	1707	1	0.49	11	GGA/GAG/AGG	GENOMAD.153941.VV	1.548e-48	187	0	0	1	2561	Caudoviricetes	PF13479;K19789;TIGR01618	phage nucleotide-binding protein
GCA_001647025.2_EnAtr_2.0_genomic	47406	48734	1329	-1	0.519	11	AGGAG	GENOMAD.169508.VP	3.417e-29	125	0	0	1	2561	Caudoviricetes	PF04708;PF13262;COG1961;K14060	Site-specific DNA recombinase related to the DNA invertase Pin
GCA_001647025.2_EnAtr_2.0_genomic	52617	53465	849	1	0.565	11	GGAGG	GENOMAD.197056.VP	1.799e-79	267	0	0	1	2561	Caudoviricetes	PF13479;TIGR01618	AAA domain
GCA_001647025.2_EnAtr_2.0_genomic	53468	54052	585	1	0.576	11	AGGA	GENOMAD.223152.VP	6.44e-76	252	0	0	0	2561	Caudoviricetes	PF05037	\
GCA_001647025.2_EnAtr_2.0_genomic	55017	55775	759	1	0.528	11	GGA/GAG/AGG	GENOMAD.047184.VV	2.224e-62	216	0	0	1	2561	Caudoviricetes	PF01930;TIGR00372;COG5377	CRISPR-associated protein Cas4
GCA_001647025.2_EnAtr_2.0_genomic	55772	57892	2121	1	0.521	11	GGAG/GAGG	GENOMAD.074655.VV	4.187e-18	92	0	0	0	2561	Caudoviricetes	PF19898	\
GCA_001647025.2_EnAtr_2.0_genomic	58194	58586	393	1	0.527	11	GGAGG	GENOMAD.126154.VV	8.186e-09	55	0	0	0	2561	Caudoviricetes	PF19889	\
GCA_001647025.2_EnAtr_2.0_genomic	58782	60059	1278	1	0.554	11	GGA/GAG/AGG	GENOMAD.208446.VP	1.168e-54	201	0	0	0	2561	Caudoviricetes	PF01555;COG4725;K13581	N6-adenosine-specific RNA methylase IME4
GCA_001647025.2_EnAtr_2.0_genomic	60025	60198	174	1	0.546	11	GGAG/GAGG	GENOMAD.037250.VV	3.166e-06	44	0	0	0	2561	Caudoviricetes	PF10779	Haemolysin XhlA
TARA_CO-0000908_METAG-metabat2_a108_c2k_e500.22	53261	54214	954	1	0.469	11		GENOMAD.018267.VV	0.0002742	45	0	0	1	2561	Caudoviricetes	PF05396	Phage T7 capsid assembly protein
TARA_CO-0000908_METAG-metabat2_a108_c2k_e500.22	29865	32387	2523	1	0.52	11	GGA/GAG/AGG	GENOMAD.001328.VV	2.138e-39	162	0	0	1	6064	Autographiviridae	PF00940;PF20307;K21502;TIGR02239;COG0468	DNA-dependent RNA polymerase; Divergent DnaB-like ATPase
TARA_CO-0000908_METAG-metabat2_a108_c2k_e500.22	33257	33970	714	1	0.483	11	AGGAG	GENOMAD.159963.VP	1.034e-18	88	0	0	0	2561	Caudoviricetes	PF09669;COG3646;TIGR02681	Phage regulatory protein Rha
TARA_CO-0000908_METAG-metabat2_a108_c2k_e500.22	34200	34871	672	1	0.485	11	GGA/GAG/AGG	GENOMAD.007590.VV	4.987e-38	144	0	0	0	6064	Autographiviridae	PF10991	\
TARA_CO-0000908_METAG-metabat2_a108_c2k_e500.22	34825	35325	501	1	0.463	11	GGA/GAG/AGG	GENOMAD.001153.VV	1.598e-52	183	0	0	1	6064	Autographiviridae	PF05367;K21525	Phage endonuclease I
TARA_CO-0000908_METAG-metabat2_a108_c2k_e500.22	35322	35777	456	1	0.513	11	AGGA	GENOMAD.039329.VV	2.006e-16	78	0	0	0	2561	Caudoviricetes	PF01510;COG5632	N-acetylmuramoyl-L-alanine amidase CwlA
TARA_CO-0000908_METAG-metabat2_a108_c2k_e500.22	36182	36394	213	1	0.493	11	AGGA	GENOMAD.090816.VV	1.362e-18	80	0	0	0	2561	Caudoviricetes	PF14090;K21525	Helix-turn-helix domain
TARA_CO-0000908_METAG-metabat2_a108_c2k_e500.22	36803	38266	1464	1	0.493	11	AGGAG	GENOMAD.001316.VV	5.559e-59	216	0	0	0	2561	Caudoviricetes	K21502	\
TARA_CO-0000908_METAG-metabat2_a108_c2k_e500.22	38516	39859	1344	1	0.51	11	GGAGG	GENOMAD.078349.VV	2.231e-72	254	0	0	0	6064	Autographiviridae	PF00476;PF13482;K21238;COG0749	DNA polymerase I - 3'-5' exonuclease and polymerase domains
TARA_CO-0000908_METAG-metabat2_a108_c2k_e500.22	40992	41810	819	1	0.512	11	AGGA	GENOMAD.013144.VV	4.462e-53	190	0	0	0	6064	Autographiviridae	PF02739;K21526;COG0258;TIGR00593	5'-3' exonuclease
TARA_CO-0000908_METAG-metabat2_a108_c2k_e500.22	42016	42312	297	1	0.451	11	GGA/GAG/AGG	GENOMAD.061370.VV	3.405e-14	69	0	0	1	2561	Caudoviricetes	PF11753;PF07852	Protein of unknwon function (DUF3310)
TARA_CO-0000908_METAG-metabat2_a108_c2k_e500.22	43499	45067	1569	1	0.502	11	AGGA/GGAG/GAGG	GENOMAD.001757.VV	2.806e-133	435	0	0	1	6064	Autographiviridae	PF12236	Bacteriophage head to tail connecting protein
TARA_CO-0000908_METAG-metabat2_a108_c2k_e500.22	45240	46043	804	1	0.504	11	GGAG/GAGG	GENOMAD.004315.VV	2.301e-37	144	0	0	1	6064	Autographiviridae	PF05396	Phage T7 capsid assembly protein
TARA_CO-0000908_METAG-metabat2_a108_c2k_e500.22	46896	47849	954	1	0.513	11	AGGA	GENOMAD.002132.VV	1.001e-84	284	0	0	1	6064	Autographiviridae	PF19821;TIGR04387;COG4653	Phage capsid protein
TARA_CO-0000908_METAG-metabat2_a108_c2k_e500.22	47939	48520	582	1	0.481	11	AGGA	GENOMAD.001718.VV	7.833e-38	142	0	0	1	6064	Autographiviridae	PF17212	Tail tubular protein
TARA_CO-0000908_METAG-metabat2_a108_c2k_e500.22	50942	51421	480	1	0.49	11	AGGAG	GENOMAD.004943.VV	1.111e-17	82	0	0	0	6064	Autographiviridae	PF11090;COG2153;TIGR03585;K03825	Bacteriophage T7, probable scaffold protein Gp13
TARA_CO-0000908_METAG-metabat2_a108_c2k_e500.22	57382	58269	888	1	0.5	11	AGGAG	GENOMAD.020610.VV	5.051e-39	150	0	0	1	2561	Caudoviricetes	PF03906	Phage T7 tail fibre protein
TARA_CO-0000908_METAG-metabat2_a108_c2k_e500.22	58271	59152	882	1	0.532	11	AGGA	GENOMAD.148030.VP	1.57e-28	119	0	0	1	2561	Caudoviricetes	PF05268	Phage tail fibre adhesin Gp38
TARA_CO-0000908_METAG-metabat2_a108_c2k_e500.22	59168	59485	318	1	0.506	11		GENOMAD.177230.VP	2.049e-14	70	0	0	1	2561	Caudoviricetes	PF04550;TIGR01594	Phage holin family 2
TARA_CO-0000908_METAG-metabat2_a108_c2k_e500.22	59469	59699	231	1	0.481	11	AGGAG	GENOMAD.012820.VV	3.577e-12	62	0	0	1	6064	Autographiviridae	PF11123	DNA packaging protein
TARA_CO-0000908_METAG-metabat2_a108_c2k_e500.22	59820	60371	552	1	0.493	11	GGA/GAG/AGG	GENOMAD.004831.VV	3.962e-32	125	0	0	1	6064	Autographiviridae	PF05876;COG5410;TIGR01547	Phage terminase large subunit gpA, ATPase domain
TARA_CO-0000908_METAG-metabat2_a108_c2k_e500.22	60799	61866	1068	1	0.507	11		GENOMAD.027421.VV	3.138e-33	135	0	0	1	6064	Autographiviridae	PF03354;PF17289;COG5323;TIGR01547	Large terminase phage packaging protein
TARA_CO-0000908_METAG-metabat2_a108_c2k_e500.22	66046	66381	336	1	0.414	11	AGGAG	GENOMAD.222461.VP	5.074e-07	49	0	0	0	2561	Caudoviricetes	PF14557;K03712;TIGR01889;COG2005	staphylococcal accessory regulator family
TARA_CO-0000908_METAG-metabat2_a108_c2k_e500.22	52048	53436	1389	-1	0.518	11	GGAG/GAGG	GENOMAD.169508.VP	6.852e-25	112	0	0	1	2561	Caudoviricetes	PF04708;PF13262;COG1961;K14060	Site-specific DNA recombinase related to the DNA invertase Pin
TARA_CO-0000908_METAG-metabat2_a108_c2k_e500.22	57310	59226	1917	-1	0.56	11	GGAG/GAGG	GENOMAD.215403.VP	1.004e-129	430	0	0	1	2561	Caudoviricetes	PF14594;COG4379	Mu-like prophage tail protein gpP
GCA_024509075.1_ASM2450907v1_genomic	2122	2433	312	1	0.522	11	AGGA/GGAG/GAGG	GENOMAD.227440.VP	0.000102	42	0	0	0	1	\	PF06806;COG3311;TIGR01764	Putative excisionase (DUF1233)
GCA_024509075.1_ASM2450907v1_genomic	2639	5329	2691	1	0.514	11	GGAGG	GENOMAD.208191.VP	6.016e-88	315	0	0	0	2561	Caudoviricetes	TIGR00646;COG1658	DNA primase-related protein
GCA_024509075.1_ASM2450907v1_genomic	7502	7696	195	1	0.538	11	GGA/GAG/AGG	GENOMAD.222394.VP	4.796e-05	41	0	0	0	1	\	PF11903;COG4877;TIGR04563	MXAN_4361/MXAN_4362 family small protein
GCA_024509075.1_ASM2450907v1_genomic	7797	7970	174	1	0.391	11	GGA/GAG/AGG	GENOMAD.220118.VP	0.0008878	37	0	0	0	2561	Caudoviricetes	COG3646;TIGR02681	Phage regulatory protein Rha
GCA_024509075.1_ASM2450907v1_genomic	8826	9086	261	-1	0.467	11	GGA/GAG/AGG	GENOMAD.224646.VP	9.013e-15	70	0	0	0	2561	Caudoviricetes	PF04606;TIGR04165	Ogr/Delta-like zinc finger
GCA_024509075.1_ASM2450907v1_genomic	9478	9738	261	-1	0.467	11	GGA/GAG/AGG	GENOMAD.224646.VP	9.013e-15	70	0	0	0	2561	Caudoviricetes	PF04606;TIGR04165	Ogr/Delta-like zinc finger
GCA_024509075.1_ASM2450907v1_genomic	10892	11209	318	-1	0.525	11	GGA/GAG/AGG	GENOMAD.162154.VP	2.049e-14	70	0	0	1	2561	Caudoviricetes	PF17289	Terminase RNaseH-like domain
GCA_024509075.1_ASM2450907v1_genomic	3	1490	1488	-1	0.485	11		GENOMAD.118749.VV	4.895e-87	299	0	0	0	2561	Caudoviricetes	PF05926;COG5484	Uncharacterized protein YjcR, contains N-terminal HTH domain
GCA_024509075.1_ASM2450907v1_genomic	1658	2482	825	1	0.497	11	AGGA	GENOMAD.042716.VV	4.598e-27	114	0	0	0	2561	Caudoviricetes	COG4388	Mu-like prophage I protein
GCA_024509075.1_ASM2450907v1_genomic	2492	3514	1023	1	0.518	11	AGGAG	GENOMAD.059047.VV	8.233e-19	91	0	0	1	2561	Caudoviricetes	PF05125;PF06528;TIGR01551	phage major capsid protein, P2 family
GCA_024509075.1_ASM2450907v1_genomic	3573	4304	732	1	0.526	11	3Base/5BMM	GENOMAD.032127.VV	4.111e-27	113	0	0	1	2561	Caudoviricetes	PF05944	Phage small terminase subunit
GCA_024509075.1_ASM2450907v1_genomic	4414	4872	459	1	0.505	11	GGAG/GAGG	GENOMAD.121032.VV	5.975e-40	146	0	0	0	2561	Caudoviricetes	PF05926	Phage head completion protein (GPL)
GCA_024509075.1_ASM2450907v1_genomic	4869	5324	456	1	0.507	11	GGAGG	GENOMAD.143001.VP	5.723e-40	146	0	0	1	2561	Caudoviricetes	PF06891	P2 phage tail completion protein R (GpR)
GCA_024509075.1_ASM2450907v1_genomic	5314	6009	696	1	0.539	11	GGAGG	GENOMAD.057033.VV	1.146e-29	120	0	0	1	2561	Caudoviricetes	PF05069;TIGR01635;COG5005	phage virion morphogenesis (putative tail completion) protein
GCA_024509075.1_ASM2450907v1_genomic	6021	7136	1116	1	0.539	11	AGGAG	GENOMAD.065267.VV	1.733e-123	399	0	0	0	2561	Caudoviricetes	PF10758	\
GCA_024509075.1_ASM2450907v1_genomic	7153	7605	453	1	0.545	11	AGGAG	GENOMAD.067644.VV	7.322e-62	209	0	0	0	2561	Caudoviricetes	PF10772	Bacteriophage HP1, Orf24
GCA_024509075.1_ASM2450907v1_genomic	8051	8446	396	1	0.49	11	GGA/GAG/AGG	GENOMAD.194012.VP	1.316e-46	164	0	0	0	2561	Caudoviricetes	PF11351	Holin of 3TMs, for gene-transfer release
GCA_024509075.1_ASM2450907v1_genomic	196	480	285	1	0.46	11	AGGAG	GENOMAD.071368.VV	2.867e-14	69	0	0	1	2561	Caudoviricetes	PF10963	Phage tail assembly chaperone
GCA_024509075.1_ASM2450907v1_genomic	663	2432	1770	1	0.53	11	AGGA	GENOMAD.022101.VV	1.43e-108	366	0	0	0	2561	Caudoviricetes	COG5412	Phage-related protein
GCA_024509075.1_ASM2450907v1_genomic	2432	2797	366	1	0.555	11	GGAGG	GENOMAD.067744.VV	6.16e-18	81	0	0	0	2561	Caudoviricetes	PF10761	\
GCA_024509075.1_ASM2450907v1_genomic	525	761	237	1	0.409	11	AGGA	GENOMAD.077298.VV	8.865e-05	41	0	0	1	2561	Caudoviricetes	PF14255;TIGR03655;COG4416	Cysteine-rich CPXCG
GCA_024509075.1_ASM2450907v1_genomic	239	1243	1005	1	0.536	11	GGA/GAG/AGG	GENOMAD.215403.VP	4.145e-33	134	0	0	1	2561	Caudoviricetes	PF14594;COG4379	Mu-like prophage tail protein gpP
GCA_024509075.1_ASM2450907v1_genomic	40	309	270	-1	0.556	11	AGGA	GENOMAD.037381.VV	1.43e-11	61	0	0	0	2561	Caudoviricetes	PF10779	Haemolysin XhlA
GCA_024509075.1_ASM2450907v1_genomic	1023	1493	471	-1	0.535	11	GGA/GAG/AGG	GENOMAD.197866.VP	9.255e-19	85	0	0	1	2561	Caudoviricetes	PF04848;COG0817;TIGR00228;K01159	Poxvirus A22 protein
GCA_024509075.1_ASM2450907v1_genomic	2150	4159	2010	-1	0.553	11	AGxAGG/AGGxGG	GENOMAD.166800.VP	3.572e-14	79	0	0	0	2561	Caudoviricetes	COG4643	Uncharacterized domain associated with phage/plasmid primase
GCA_024509075.1_ASM2450907v1_genomic	4525	5175	651	1	0.542	11		GENOMAD.222303.VP	3.203e-10	62	0	0	0	2561	Caudoviricetes	PF06223;K10762	Minor tail protein T
GCA_024509075.1_ASM2450907v1_genomic	5904	6671	768	1	0.583	11	GGA/GAG/AGG	GENOMAD.153941.VV	4.436e-55	195	0	0	1	2561	Caudoviricetes	PF13479;K19789;TIGR01618	phage nucleotide-binding protein
GCA_024509075.1_ASM2450907v1_genomic	6674	7255	582	1	0.613	11	AGGAG	GENOMAD.042665.VV	1.133e-42	156	0	0	0	2561	Caudoviricetes	PF05037	\
GCA_024509075.1_ASM2450907v1_genomic	7449	8510	1062	1	0.551	11	4Base/6BMM	GENOMAD.161548.VV	9.496e-61	216	0	0	0	2561	Caudoviricetes	PF01930;TIGR00372;COG1468	CRISPR-associated protein Cas4
GCA_024509075.1_ASM2450907v1_genomic	8973	10628	1656	1	0.552	11	GGA/GAG/AGG	GENOMAD.153941.VV	9.841e-45	175	0	0	1	2561	Caudoviricetes	PF13479;K19789;TIGR01618	phage nucleotide-binding protein
GCA_024509075.1_ASM2450907v1_genomic	4151	4486	336	1	0.506	11	AGGAG	GENOMAD.097456.VV	5.074e-07	49	0	0	1	1	\	PF16778	Phage tail assembly chaperone protein
GCA_024509075.1_ASM2450907v1_genomic	4499	5674	1176	1	0.543	11	AGGAG	GENOMAD.039142.VV	1.023e-67	238	0	0	1	2561	Caudoviricetes	PF05929	Phage capsid scaffolding protein (GPO) serine peptidase
GCA_024509075.1_ASM2450907v1_genomic	5681	6205	525	1	0.535	11	GGAG/GAGG	GENOMAD.067236.VV	3.472e-56	194	0	0	1	2561	Caudoviricetes	PF09684;TIGR01634;COG4385	Phage tail protein (Tail_P2_I)
GCA_024509075.1_ASM2450907v1_genomic	6216	7739	1524	1	0.546	11	GGAG/GAGG	GENOMAD.067490.VV	1.777e-64	233	0	0	1	2561	Caudoviricetes	COG5301	Phage-related tail fibre protein
GCA_024509075.1_ASM2450907v1_genomic	8268	8966	699	1	0.539	11	GGAG/GAGG	GENOMAD.080208.VV	2.197e-71	241	0	0	1	2561	Caudoviricetes	PF05954;COG3500	Phage protein D
GCA_024509075.1_ASM2450907v1_genomic	9682	10200	519	-1	0.445	11	GGAG/GAGG	GENOMAD.227460.VP	5.056e-12	66	0	0	0	1	\	PF09889;PF13280;COG4068;TIGR04104;K21463	Predicted nucleic acid-binding protein, contains Zn-ribbon domain
GCA_024509075.1_ASM2450907v1_genomic	3	983	981	-1	0.517	11	GGA/GAG/AGG	GENOMAD.152059.VP	6.443e-53	192	0	0	1	2561	Caudoviricetes	COG3941	Phage tail tape-measure protein, controls tail length
GCA_024509075.1_ASM2450907v1_genomic	2232	2825	594	-1	0.476	11	GGA/GAG/AGG	GENOMAD.062539.VV	4.236e-14	73	0	0	1	2561	Caudoviricetes	PF06763	Prophage minor tail protein Z (GPZ)
GCA_024509075.1_ASM2450907v1_genomic	3163	4152	990	-1	0.511	11	AGGAG	GENOMAD.124233.VP	5.307e-79	268	0	0	1	2561	Caudoviricetes	PF03864	Phage major capsid protein E
GCA_024509075.1_ASM2450907v1_genomic	4192	4563	372	-1	0.543	11	AGGA	GENOMAD.176803.VP	1.07e-20	89	0	0	0	2561	Caudoviricetes	PF02924	Bacteriophage lambda head decoration protein D
GCA_024509075.1_ASM2450907v1_genomic	4600	5601	1002	-1	0.493	11	AGGA	GENOMAD.158277.VP	3.415e-38	149	0	0	0	2561	Caudoviricetes	PF00574;PF19602;K01358;TIGR00493;COG3904	ATP-dependent Clp endopeptidase, proteolytic subunit ClpP
GCA_024509075.1_ASM2450907v1_genomic	5591	7072	1482	-1	0.504	11	GGA/GAG/AGG	GENOMAD.116501.VP	3.728e-90	308	0	0	1	2561	Caudoviricetes	PF05136;TIGR01539;COG5511	phage portal protein, lambda family
GCA_024509075.1_ASM2450907v1_genomic	7075	7275	201	-1	0.512	11	GGA/GAG/AGG	GENOMAD.220917.VP	0.0001182	40	0	0	0	1	\	PF19645	gpW
GCA_024509075.1_ASM2450907v1_genomic	7281	9149	1869	-1	0.493	11	GGA/GAG/AGG	GENOMAD.179152.VP	1.412e-98	338	0	0	1	2561	Caudoviricetes	PF20454;PF05876;K21512;COG5525	Phage terminase, large subunit GpA
GCA_024509075.1_ASM2450907v1_genomic	9168	9650	483	-1	0.484	11		GENOMAD.219648.VP	1.151e-17	82	0	0	1	2561	Caudoviricetes	PF07471;COG4220;K22014	Phage DNA packaging protein, Nu1 subunit of terminase
GCA_024509075.1_ASM2450907v1_genomic	11977	13065	1089	-1	0.489	11		GENOMAD.031211.VV	3.636e-28	120	0	0	1	2561	Caudoviricetes	PF11056;K18959	Recombination, repair and ssDNA binding protein UvsY
GCA_024509075.1_ASM2450907v1_genomic	13571	13939	369	-1	0.501	11	GGAG/GAGG	GENOMAD.107081.VC	1.271e-26	106	0	0	0	2561	Caudoviricetes	PF11351	Holin of 3TMs, for gene-transfer release
GCA_024509075.1_ASM2450907v1_genomic	14366	14641	276	-1	0.482	11	AGGA	GENOMAD.219094.VV	5.043e-15	71	0	0	0	1	\	PF10779	Haemolysin XhlA
GCA_024509075.1_ASM2450907v1_genomic	17007	17474	468	-1	0.491	11	GGA/GAG/AGG	GENOMAD.197866.VP	2.136e-17	81	0	0	1	2561	Caudoviricetes	PF04848;COG0817;TIGR00228;K01159	Poxvirus A22 protein
GCA_024509075.1_ASM2450907v1_genomic	17783	19750	1968	-1	0.504	11	AGGA	GENOMAD.112765.VV	2.176e-08	60	0	0	0	2561	Caudoviricetes	PF13148;PF09250	Bifunctional DNA primase/polymerase, N-terminal
GCA_024509075.1_ASM2450907v1_genomic	19999	20691	693	1	0.537	11		GENOMAD.222303.VP	4.026e-09	59	0	0	0	2561	Caudoviricetes	PF06223;K10762	Minor tail protein T
GCA_024509075.1_ASM2450907v1_genomic	21418	22188	771	1	0.505	11	GGAGG	GENOMAD.153941.VV	5.838e-52	186	0	0	1	2561	Caudoviricetes	PF13479;K19789;TIGR01618	phage nucleotide-binding protein
GCA_024509075.1_ASM2450907v1_genomic	22203	22706	504	1	0.528	11	AGGAG	GENOMAD.042665.VV	2.117e-32	125	0	0	0	2561	Caudoviricetes	PF05037	\
GCA_024509075.1_ASM2450907v1_genomic	22888	23937	1050	1	0.477	11	GGA/GAG/AGG	GENOMAD.161548.VV	8.816e-60	213	0	0	0	2561	Caudoviricetes	PF01930;TIGR00372;COG1468	CRISPR-associated protein Cas4
GCA_024509075.1_ASM2450907v1_genomic	23958	24665	708	1	0.472	11	GGA/GAG/AGG	GENOMAD.207551.VP	4.636e-18	86	0	0	0	2561	Caudoviricetes	COG3646;TIGR02681	Phage regulatory protein Rha
GCA_024509075.1_ASM2450907v1_genomic	2	2137	2136	1	0.461	11		GENOMAD.000405.VV	4.931e-08	59	0	0	0	2561	Caudoviricetes	COG5519	\
GCA_024509075.1_ASM2450907v1_genomic	6043	7830	1788	1	0.556	11	AGGA	GENOMAD.112797.VP	2.428e-21	102	0	0	1	2561	Caudoviricetes	PF04466;PF17289;TIGR01547;COG4373	phage terminase, large subunit, PBSX family
GCA_024509075.1_ASM2450907v1_genomic	7827	9713	1887	1	0.493	11	GGA/GAG/AGG	GENOMAD.034309.VV	4.423e-12	72	0	0	1	2561	Caudoviricetes	PF16510;TIGR01538	Phage P22-like portal protein
GCA_024509075.1_ASM2450907v1_genomic	9700	10455	756	1	0.316	11	AGGAG	GENOMAD.063124.VV	3.156e-18	87	0	0	0	2561	Caudoviricetes	PF05037	\
GCA_024509075.1_ASM2450907v1_genomic	11081	11512	432	1	0.398	11	GGA/GAG/AGG	GENOMAD.032067.VV	1.361e-43	156	0	0	0	2561	Caudoviricetes	PF08291;COG3108;K08640	Peptidase M15
GCA_024509075.1_ASM2450907v1_genomic	12919	13941	1023	1	0.452	11		GENOMAD.005741.VV	8.233e-19	91	0	0	0	2561	Caudoviricetes	PF17236	Phage capsid-like protein
GCA_024509075.1_ASM2450907v1_genomic	14864	16087	1224	1	0.502	11	GGA/GAG/AGG	GENOMAD.223954.VP	4.797e-09	61	0	0	0	2561	Caudoviricetes	COG4675	Microcystin-dependent protein (function unknown)
GCA_024509075.1_ASM2450907v1_genomic	18812	19360	549	1	0.492	11	GGAG/GAGG	GENOMAD.014282.VV	4.614e-19	87	0	0	1	2561	Caudoviricetes	COG4675	\
GCA_000722635.1_ASM72263v1_genomic	803490	804680	1191	-1	0.54	11	GGAG/GAGG	GENOMAD.219174.VP	3.516e-18	90	0	0	1	2561	Caudoviricetes	COG4675	Microcystin-dependent protein (function unknown)
GCA_000722635.1_ASM72263v1_genomic	804677	809101	4425	-1	0.545	11	GGAGG	GENOMAD.099076.VV	9.869e-50	198	0	0	1	2561	Caudoviricetes	PF13550	Putative phage tail protein
GCA_000722635.1_ASM72263v1_genomic	809534	810112	579	-1	0.535	11	GGAGG	GENOMAD.051165.VV	2.141e-34	132	0	0	0	2561	Caudoviricetes	PF09931;COG5449	Uncharacterized conserved protein (DUF2163)
GCA_000722635.1_ASM72263v1_genomic	810109	810699	591	-1	0.55	11	AGGAG	GENOMAD.059414.VV	1.657e-17	83	0	0	0	2561	Caudoviricetes	TIGR02217	\
GCA_000722635.1_ASM72263v1_genomic	810696	813650	2955	-1	0.557	11	AGGA	GENOMAD.103116.VP	1.968e-82	300	0	0	1	1	\	COG3941	Phage tail tape-measure protein, controls tail length
GCA_000722635.1_ASM72263v1_genomic	813656	814012	357	-1	0.602	11	AGxAG	GENOMAD.132322.VV	1.999e-68	226	0	0	0	1	\	PF08809	Phage related hypothetical protein (DUF1799)
GCA_000722635.1_ASM72263v1_genomic	814012	814341	330	-1	0.503	11	GGA/GAG/AGG	GENOMAD.049913.VV	3.982e-17	78	0	0	1	2561	Caudoviricetes	PF08748	Phage tail assembly chaperone
GCA_000722635.1_ASM72263v1_genomic	814407	815321	915	-1	0.577	11	GGAGG	GENOMAD.020379.VV	6.127e-94	310	0	0	1	2561	Caudoviricetes	PF18906	Phage tail tube protein
GCA_000722635.1_ASM72263v1_genomic	815311	815727	417	-1	0.58	11	GGA/GAG/AGG	GENOMAD.081212.VV	2.336e-68	227	0	0	1	1	\	PF09646	Gp37 protein
GCA_000722635.1_ASM72263v1_genomic	815727	816155	429	-1	0.587	11	AGGA	GENOMAD.218244.VP	8.374e-14	70	0	0	1	2561	Caudoviricetes	PF07030;COG4387	Mu-like prophage protein gp36
GCA_000722635.1_ASM72263v1_genomic	816155	816607	453	-1	0.547	11	AGGA	GENOMAD.073496.VV	4.624e-15	74	0	0	0	2561	Caudoviricetes	PF17891	Mu-like prophage FluMu N-terminal domain
GCA_000722635.1_ASM72263v1_genomic	816699	817592	894	-1	0.54	11	AGGAG/GGAGG	GENOMAD.218244.VP	4.061e-22	100	0	0	1	2561	Caudoviricetes	PF07030;COG4387	Mu-like prophage protein gp36
GCA_000722635.1_ASM72263v1_genomic	817649	818779	1131	-1	0.546	11		GENOMAD.219794.VP	2.637e-11	68	0	0	0	2561	Caudoviricetes	PF10123;COG4388	Mu-like prophage I protein
GCA_000722635.1_ASM72263v1_genomic	818863	819330	468	-1	0.566	11	AGGAG	GENOMAD.183689.VV	3.164e-31	121	0	0	1	2561	Caudoviricetes	PF05069;TIGR01635;COG5005	phage virion morphogenesis (putative tail completion) protein
GCA_000722635.1_ASM72263v1_genomic	820707	822341	1635	-1	0.514	11	GGxGG	GENOMAD.062542.VV	1.367e-19	96	0	0	1	2561	Caudoviricetes	PF09646;COG2369	Gp37 protein
GCA_000722635.1_ASM72263v1_genomic	822328	823926	1599	-1	0.538	11	GGA/GAG/AGG	GENOMAD.116653.VV	3.068e-69	248	0	0	0	2561	Caudoviricetes	PF06074;COG4383	Mu-like prophage protein gp29
GCA_000722635.1_ASM72263v1_genomic	823926	825557	1632	-1	0.485	11		GENOMAD.218549.VP	8.296e-72	256	0	0	1	2561	Caudoviricetes	PF05876;COG4373	Mu-like prophage FluMu protein gp28
GCA_000722635.1_ASM72263v1_genomic	825557	826129	573	-1	0.529	11	GGA/GAG/AGG	GENOMAD.183464.VP	1.41e-56	196	0	0	1	2561	Caudoviricetes	PF11985	Bacteriophage Mu, Gp27
GCA_000722635.1_ASM72263v1_genomic	827542	828069	528	-1	0.508	11		GENOMAD.080960.VV	4.989e-14	72	0	0	0	2561	Caudoviricetes	PF05838;COG3926;K22918	Lysozyme family protein
GCA_000722635.1_ASM72263v1_genomic	828166	828594	429	-1	0.48	11	GGAGG	GENOMAD.220911.VP	9.115e-31	119	0	0	0	2561	Caudoviricetes	PF08765;COG5566	Transcriptional regulator, Middle operon regulator (Mor) family
GCA_000722635.1_ASM72263v1_genomic	828585	829088	504	-1	0.518	11	GGAGG	GENOMAD.181606.VP	5.332e-06	48	0	0	1	2561	Caudoviricetes	PF06252;COG4382	Mu-like prophage protein gp16
GCA_000722635.1_ASM72263v1_genomic	830493	831230	738	-1	0.503	11	GGAG/GAGG	GENOMAD.148172.VP	1.869e-70	239	0	0	0	2561	Caudoviricetes	PF11363	\
GCA_000722635.1_ASM72263v1_genomic	832149	832508	360	-1	0.547	11	AGGAG	GENOMAD.059867.VV	3.029e-24	99	0	0	1	2561	Caudoviricetes	PF11242;TIGR02417;COG3620	D-fructose-responsive transcription factor
GCA_000722635.1_ASM72263v1_genomic	833208	833924	717	-1	0.541	11	GGA/GAG/AGG	GENOMAD.222454.VP	3.342e-28	116	0	0	0	2561	Caudoviricetes	PF05621;COG2842;TIGR03015;K10725	Bacteriophage DNA transposition protein, AAA+ family ATPase
GCA_000722635.1_ASM72263v1_genomic	834007	836250	2244	-1	0.551	11	GGAG/GAGG	GENOMAD.225887.VP	1.3e-08	61	0	0	0	2561	Caudoviricetes	PF02316	Mu DNA-binding domain
GCA_000722635.1_ASM72263v1_genomic	605681	607531	1851	-1	0.549	11	GGAG/GAGG	GENOMAD.215403.VP	5.276e-128	424	0	0	1	2561	Caudoviricetes	PF14594;COG4379	Mu-like prophage tail protein gpP
GCA_000722635.1_ASM72263v1_genomic	612713	615718	3006	-1	0.536	11	AGGAG	GENOMAD.152059.VP	1.966e-116	404	0	0	1	2561	Caudoviricetes	COG3941	Phage tail tape-measure protein, controls tail length
GCA_000722635.1_ASM72263v1_genomic	619239	619841	603	-1	0.511	11	GGxGG	GENOMAD.061728.VV	4.584e-14	73	0	0	1	2561	Caudoviricetes	PF06763	Prophage minor tail protein Z (GPZ)
GCA_000722635.1_ASM72263v1_genomic	620109	621104	996	-1	0.536	11	AGGAG	GENOMAD.124233.VP	1.861e-73	252	0	0	1	2561	Caudoviricetes	PF03864	Phage major capsid protein E
GCA_000722635.1_ASM72263v1_genomic	621101	621481	381	-1	0.549	11	AGGA	GENOMAD.218795.VP	7.227e-18	81	0	0	0	2561	Caudoviricetes	PF02924	Bacteriophage lambda head decoration protein D
GCA_000722635.1_ASM72263v1_genomic	621533	622516	984	-1	0.533	11	AGGA/GGAG/GAGG	GENOMAD.158277.VP	1.164e-41	159	0	0	0	2561	Caudoviricetes	PF00574;PF19602;K01358;TIGR00493;COG3904	ATP-dependent Clp endopeptidase, proteolytic subunit ClpP
GCA_000722635.1_ASM72263v1_genomic	622494	623987	1494	-1	0.541	11	GGA/GAG/AGG	GENOMAD.116501.VP	1.05e-87	301	0	0	1	2561	Caudoviricetes	PF05136;TIGR01539;COG5511	phage portal protein, lambda family
GCA_000722635.1_ASM72263v1_genomic	623988	624188	201	-1	0.512	11	GGA/GAG/AGG	GENOMAD.220917.VP	0.000266	39	0	0	0	1	\	PF19645	gpW
GCA_000722635.1_ASM72263v1_genomic	624192	626039	1848	-1	0.532	11	GGA/GAG/AGG	GENOMAD.179152.VP	5.935e-96	330	0	0	1	2561	Caudoviricetes	PF20454;PF05876;K21512;COG5525	Phage terminase, large subunit GpA
GCA_000722635.1_ASM72263v1_genomic	626036	626527	492	-1	0.553	11	4Base/6BMM	GENOMAD.208807.VP	1.917e-22	96	0	0	1	2561	Caudoviricetes	PF05136;TIGR01539;COG5511	phage portal protein, lambda family
GCA_000722635.1_ASM72263v1_genomic	626875	627348	474	1	0.561	11	AGGAG	GENOMAD.223594.VP	4.134e-07	51	0	0	1	2561	Caudoviricetes	PF11994;PF09684;TIGR01634;COG4385	phage tail protein, P2 protein I family
GCA_000722635.1_ASM72263v1_genomic	628320	628688	369	-1	0.55	11	GGAGG	GENOMAD.107081.VC	2.564e-27	108	0	0	0	2561	Caudoviricetes	PF11351	Holin of 3TMs, for gene-transfer release
GCA_000722635.1_ASM72263v1_genomic	628685	629128	444	-1	0.523	11	GGA/GAG/AGG	GENOMAD.039329.VV	8.522e-16	76	0	0	0	2561	Caudoviricetes	PF01510;COG5632	N-acetylmuramoyl-L-alanine amidase CwlA
GCA_000722635.1_ASM72263v1_genomic	629145	629420	276	-1	0.533	11	AGGA	GENOMAD.219094.VV	2.802e-13	66	0	0	0	1	\	PF10779	Haemolysin XhlA
GCA_000722635.1_ASM72263v1_genomic	629386	630663	1278	-1	0.555	11	GGA/GAG/AGG	GENOMAD.208446.VP	5.733e-53	196	0	0	0	2561	Caudoviricetes	PF01555;COG4725;K13581	N6-adenosine-specific RNA methylase IME4
GCA_000722635.1_ASM72263v1_genomic	630849	631226	378	-1	0.532	11	GGAGG	GENOMAD.036923.VV	1.417e-09	57	0	0	0	2561	Caudoviricetes	PF19889	\
GCA_000722635.1_ASM72263v1_genomic	631539	633644	2106	-1	0.529	11	GGA/GAG/AGG	GENOMAD.074655.VV	4.322e-22	105	0	0	0	2561	Caudoviricetes	PF19898	\
GCA_000722635.1_ASM72263v1_genomic	633693	634346	654	-1	0.543	11	GGAG/GAGG	GENOMAD.223152.VP	8.028e-76	253	0	0	0	2561	Caudoviricetes	PF05037	\
GCA_000722635.1_ASM72263v1_genomic	634349	635197	849	-1	0.564	11	GGAGG	GENOMAD.197056.VP	1.653e-80	270	0	0	1	2561	Caudoviricetes	PF13479;TIGR01618	AAA domain
GCA_000722635.1_ASM72263v1_genomic	635658	635927	270	-1	0.544	11	GGAGG	GENOMAD.191276.VC	0.0006836	39	0	0	0	1	\	PF06806;COG3311;TIGR01764	Putative excisionase (DUF1233)
GCA_000722635.1_ASM72263v1_genomic	639057	640400	1344	1	0.531	11	AGGA	GENOMAD.022372.VV	1.639e-28	123	0	0	1	2561	Caudoviricetes	PF04708;COG1961;K14060	Site-specific DNA recombinase related to the DNA invertase Pin
GCA_000722635.1_ASM72263v1_genomic	163950	166958	3009	-1	0.529	11	AGGAG	GENOMAD.152059.VP	9.126e-114	396	0	0	1	2561	Caudoviricetes	COG3941	Phage tail tape-measure protein, controls tail length
GCA_000722635.1_ASM72263v1_genomic	168396	169001	606	1	0.459	11	AGGAG	GENOMAD.211607.PC	1.043e-06	51	0	0	0	1	\	PF14412	\
GCA_000722635.1_ASM72263v1_genomic	170741	171343	603	-1	0.512	11	GGA/GAG/AGG	GENOMAD.061728.VV	1.864e-17	83	0	0	1	2561	Caudoviricetes	PF06763	Prophage minor tail protein Z (GPZ)
GCA_000722635.1_ASM72263v1_genomic	171611	172606	996	-1	0.534	11	AGGAG	GENOMAD.124233.VP	3.811e-74	254	0	0	1	2561	Caudoviricetes	PF03864	Phage major capsid protein E
GCA_000722635.1_ASM72263v1_genomic	172603	172983	381	-1	0.549	11	AGGA	GENOMAD.218795.VP	1.932e-15	74	0	0	0	2561	Caudoviricetes	PF02924	Bacteriophage lambda head decoration protein D
GCA_000722635.1_ASM72263v1_genomic	173127	174761	1635	1	0.505	11	AGGA	GENOMAD.159182.CP	1.689e-16	86	0	0	0	1	\	PF14104	\
GCA_000722635.1_ASM72263v1_genomic	174735	175754	1020	-1	0.52	11	AGGA/GGAG/GAGG	GENOMAD.158277.VP	8.211e-40	154	0	0	0	2561	Caudoviricetes	PF00574;PF19602;K01358;TIGR00493;COG3904	ATP-dependent Clp endopeptidase, proteolytic subunit ClpP
GCA_000722635.1_ASM72263v1_genomic	175726	177225	1500	-1	0.539	11	GGA/GAG/AGG	GENOMAD.116501.VP	5.405e-87	299	0	0	1	2561	Caudoviricetes	PF05136;TIGR01539;COG5511	phage portal protein, lambda family
GCA_000722635.1_ASM72263v1_genomic	182841	183215	375	-1	0.547	11	AGGAG	GENOMAD.107081.VC	6.223e-27	107	0	0	0	2561	Caudoviricetes	PF11351	Holin of 3TMs, for gene-transfer release
GCA_000722635.1_ASM72263v1_genomic	183212	183655	444	-1	0.505	11	AGxAGG/AGGxGG	GENOMAD.039329.VV	7.866e-17	79	0	0	0	2561	Caudoviricetes	PF01510;COG5632	N-acetylmuramoyl-L-alanine amidase CwlA
GCA_000722635.1_ASM72263v1_genomic	183659	183934	276	-1	0.514	11	GGA/GAG/AGG	GENOMAD.219094.VV	6.259e-13	65	0	0	0	1	\	PF10779	Haemolysin XhlA
GCA_000722635.1_ASM72263v1_genomic	183900	185177	1278	-1	0.555	11	GGA/GAG/AGG	GENOMAD.208446.VP	1.168e-54	201	0	0	0	2561	Caudoviricetes	PF01555;COG4725;K13581	N6-adenosine-specific RNA methylase IME4
GCA_000722635.1_ASM72263v1_genomic	185358	185738	381	-1	0.572	11	GGAG/GAGG	GENOMAD.061881.VV	8.894e-06	46	0	0	0	2561	Caudoviricetes	PF19889	\
GCA_000722635.1_ASM72263v1_genomic	187203	188144	942	-1	0.524	11	GGA/GAG/AGG	GENOMAD.074655.VV	2.687e-24	107	0	0	0	2561	Caudoviricetes	PF19898	\
GCA_000722635.1_ASM72263v1_genomic	188195	188866	672	-1	0.522	11	GGAG/GAGG	GENOMAD.223152.VP	6.158e-73	245	0	0	0	2561	Caudoviricetes	PF05037	\
GCA_000722635.1_ASM72263v1_genomic	188863	189243	381	-1	0.541	11		GENOMAD.197056.VP	1.712e-41	149	0	0	1	2561	Caudoviricetes	PF13479;TIGR01618	AAA domain
GCA_000722635.1_ASM72263v1_genomic	189240	189710	471	-1	0.558	11	GGAGG	GENOMAD.197056.VP	8.01e-30	117	0	0	1	2561	Caudoviricetes	PF13479;TIGR01618	AAA domain
GCA_000722635.1_ASM72263v1_genomic	190171	190386	216	-1	0.537	11	AGGAG	GENOMAD.226504.VP	0.0001477	40	0	0	0	1	\	PF06806;COG3311;TIGR01764	Predicted DNA-binding transcriptional regulator AlpA
GCA_000722635.1_ASM72263v1_genomic	193784	195151	1368	1	0.504	11	GGAG/GAGG	GENOMAD.169508.VP	1.962e-29	126	0	0	1	2561	Caudoviricetes	PF04708;PF13262;COG1961;K14060	Site-specific DNA recombinase related to the DNA invertase Pin
GCA_024606225.1_ASM2460622v1_genomic	2014	5430	3417	-1	0.527	11	AGxAG	GENOMAD.078358.VV	1.05e-136	469	0	0	1	2561	Caudoviricetes	PF13550;COG4733	Phage-related protein, tail component
GCA_024606225.1_ASM2460622v1_genomic	5393	5830	438	-1	0.516	11	GGA/GAG/AGG	GENOMAD.043081.VV	1.492e-17	81	0	0	0	2561	Caudoviricetes	PF05382;COG3234;K13695;TIGR02219	Uncharacterized conserved protein YfaT, DUF1175 family
GCA_024606225.1_ASM2460622v1_genomic	5859	6404	546	-1	0.535	11	AGGA/GGAG/GAGG	GENOMAD.039395.VV	9.21e-20	89	0	0	1	2561	Caudoviricetes	PF08875;COG4672;TIGR01600	Phage-related protein
GCA_024606225.1_ASM2460622v1_genomic	8869	9234	366	-1	0.495	11		GENOMAD.011461.VV	1.568e-06	48	0	0	1	2561	Caudoviricetes	PF05939;COG4718	Phage minor tail protein
GCA_024606225.1_ASM2460622v1_genomic	11808	12230	423	-1	0.518	11	AGGAG	GENOMAD.086670.VV	1.469e-15	75	0	0	1	2561	Caudoviricetes	PF16463;COG5437	Phage tail tube protein family
GCA_024606225.1_ASM2460622v1_genomic	12261	12617	357	-1	0.515	11	3Base/5BMM	GENOMAD.159079.VP	1.108e-09	57	0	0	1	2561	Caudoviricetes	PF11367	\
GCA_024606225.1_ASM2460622v1_genomic	12614	13054	441	-1	0.508	11		GENOMAD.143108.VP	1.968e-14	72	0	0	1	2561	Caudoviricetes	PF11114;TIGR01725;COG5005	phage protein, HK97 gp10 family
GCA_024606225.1_ASM2460622v1_genomic	13054	13392	339	-1	0.525	11		GENOMAD.192674.VP	6.198e-05	43	0	0	1	1	\	PF05521;COG5614;TIGR01563	Bacteriophage head-tail adaptor
GCA_024606225.1_ASM2460622v1_genomic	13389	13709	321	-1	0.489	11	GGA/GAG/AGG	GENOMAD.153367.VP	1.028e-29	114	0	0	1	2561	Caudoviricetes	PF05135;TIGR01560	Phage gp6-like head-tail connector protein
GCA_024606225.1_ASM2460622v1_genomic	13758	14975	1218	-1	0.498	11	AGGAG	GENOMAD.090434.VV	4.451e-41	160	0	0	1	2561	Caudoviricetes	PF05065;TIGR01554;COG4653	phage major capsid protein, HK97 family
GCA_024606225.1_ASM2460622v1_genomic	14992	15591	600	-1	0.493	11	AGGAG	GENOMAD.108536.VV	1.113e-45	165	0	0	1	2561	Caudoviricetes	PF04586;PF12518;K06904;COG3740;TIGR01543	Phage head maturation protease
GCA_024606225.1_ASM2460622v1_genomic	16820	16969	150	-1	0.48	11		GENOMAD.089189.VV	4.775e-12	60	0	0	0	2561	Caudoviricetes	PF06341	\
GCA_024606225.1_ASM2460622v1_genomic	16966	18654	1689	-1	0.491	11		GENOMAD.194580.VP	1.457e-69	250	0	0	1	2561	Caudoviricetes	PF03354;PF05521;PF20441;COG4626;TIGR01563	Phage terminase-like protein, large subunit, contains N-terminal HTH domain
GCA_024606225.1_ASM2460622v1_genomic	18664	19167	504	-1	0.472	11		GENOMAD.123897.VV	3.447e-16	78	0	0	1	2561	Caudoviricetes	PF05119;COG3747;TIGR01558	Phage terminase, small subunit
GCA_024606225.1_ASM2460622v1_genomic	24744	25220	477	-1	0.501	11	GGxGG	GENOMAD.053934.VV	1.729e-21	93	0	0	0	2561	Caudoviricetes	PF02075;COG0817;TIGR00228	Holliday junction resolvasome RuvABC endonuclease subunit
GCA_024606225.1_ASM2460622v1_genomic	25470	26168	699	-1	0.528	11	GGAG/GAGG	GENOMAD.157937.VP	6.42e-27	112	0	0	0	2561	Caudoviricetes	PF03374;PF09669;COG3645;TIGR02681	Phage antirepressor protein YoqD, KilAC domain
GCA_024606225.1_ASM2460622v1_genomic	32997	33671	675	1	0.511	11	AGGAG	GENOMAD.222649.VP	1.754e-31	125	0	0	0	2561	Caudoviricetes	PF10548;PF10547;COG3617	Prophage antirepressor
GCA_024606225.1_ASM2460622v1_genomic	35938	36186	249	1	0.406	11	AGGA	GENOMAD.129826.VV	7.799e-22	90	0	0	0	1	\	PF07825	Excisionase-like protein
GCA_947331445.1_Parendozoicomonas_sp._strain_Alg238-R29_genomic	1	918	918	-1	0.516	11	AGGA	GENOMAD.158277.VP	5.466e-44	165	0	0	0	2561	Caudoviricetes	PF00574;PF19602;K01358;TIGR00493;COG3904	ATP-dependent Clp endopeptidase, proteolytic subunit ClpP
GCA_947331445.1_Parendozoicomonas_sp._strain_Alg238-R29_genomic	893	2029	1137	-1	0.512	11		GENOMAD.116501.VP	1.355e-68	240	0	0	1	2561	Caudoviricetes	PF05136;TIGR01539;COG5511	phage portal protein, lambda family
GCA_947331445.1_Parendozoicomonas_sp._strain_Alg238-R29_genomic	535	1131	597	-1	0.454	11	AGGA/GGAG/GAGG	GENOMAD.170570.VP	7.403e-41	151	0	0	0	2561	Caudoviricetes	PF05551	Zinc-binding loop region of homing endonuclease
GCA_947331445.1_Parendozoicomonas_sp._strain_Alg238-R29_genomic	5648	5848	201	1	0.498	11		GENOMAD.120577.VV	0.0001182	40	0	0	0	2561	Caudoviricetes	PF14549;K22302;TIGR00673;COG3655	DNA-binding transcriptional regulator Cro
GCA_947331445.1_Parendozoicomonas_sp._strain_Alg238-R29_genomic	6050	7042	993	1	0.47	11	AGGAG	GENOMAD.208204.VP	7.729e-34	136	0	0	0	2561	Caudoviricetes	PF04492;TIGR01610	phage replication protein O, N-terminal domain
GCA_947331445.1_Parendozoicomonas_sp._strain_Alg238-R29_genomic	7720	8484	765	1	0.497	11	GGAGG	GENOMAD.196972.VP	3.33e-48	175	0	0	0	2561	Caudoviricetes	PF09669;COG3646;TIGR02681	Phage regulatory protein Rha
GCA_947331445.1_Parendozoicomonas_sp._strain_Alg238-R29_genomic	9020	9445	426	1	0.533	11	GGAGG	GENOMAD.006728.VV	4.591e-11	62	0	0	0	2561	Caudoviricetes	PF08774	VRR-NUC domain
GCA_947331445.1_Parendozoicomonas_sp._strain_Alg238-R29_genomic	9466	9912	447	1	0.55	11	AGGA	GENOMAD.093981.VV	7.635e-05	44	0	0	1	2561	Caudoviricetes	PF15777;TIGR03655;COG1996	Tryptophan RNA-binding attenuator protein inhibitory protein
GCA_947331445.1_Parendozoicomonas_sp._strain_Alg238-R29_genomic	17292	17807	516	1	0.531	11	GGA/GAG/AGG	GENOMAD.073602.VV	1.348e-20	91	0	0	1	2561	Caudoviricetes	PF07278;COG4220	Phage DNA packaging protein, Nu1 subunit of terminase
GCA_947331445.1_Parendozoicomonas_sp._strain_Alg238-R29_genomic	19920	20126	207	1	0.502	11	GGA/GAG/AGG	GENOMAD.062907.VV	2.456e-12	62	0	0	1	2561	Caudoviricetes	PF02831	gpW
GCA_947331445.1_Parendozoicomonas_sp._strain_Alg238-R29_genomic	20126	21670	1545	1	0.526	11	GGA/GAG/AGG	GENOMAD.116501.VP	2.511e-51	194	0	0	1	2561	Caudoviricetes	PF05136;TIGR01539;COG5511	phage portal protein, lambda family
GCA_947331445.1_Parendozoicomonas_sp._strain_Alg238-R29_genomic	21684	22766	1083	1	0.519	11	GGAG/GAGG	GENOMAD.158277.VP	7.64e-30	125	0	0	0	2561	Caudoviricetes	PF00574;PF19602;K01358;TIGR00493;COG3904	ATP-dependent Clp endopeptidase, proteolytic subunit ClpP
GCA_947331445.1_Parendozoicomonas_sp._strain_Alg238-R29_genomic	22831	23181	351	1	0.479	11	AGGAG	GENOMAD.191487.VP	8.819e-20	86	0	0	0	1	\	PF02924	Bacteriophage lambda head decoration protein D
GCA_947331445.1_Parendozoicomonas_sp._strain_Alg238-R29_genomic	23248	24246	999	1	0.509	11	AGGAG	GENOMAD.124233.VP	4.269e-73	251	0	0	1	2561	Caudoviricetes	PF03864	Phage major capsid protein E
GCA_947331445.1_Parendozoicomonas_sp._strain_Alg238-R29_genomic	24578	25123	546	1	0.566	11	GGA/GAG/AGG	GENOMAD.161435.VP	1.955e-30	120	0	0	1	2561	Caudoviricetes	PF06763	Prophage minor tail protein Z (GPZ)
GCA_947331445.1_Parendozoicomonas_sp._strain_Alg238-R29_genomic	26491	29853	3363	1	0.516	11	GGA/GAG/AGG	GENOMAD.152059.VP	4.51e-98	351	0	0	1	2561	Caudoviricetes	COG3941	Phage tail tape-measure protein, controls tail length
GCA_947331445.1_Parendozoicomonas_sp._strain_Alg238-R29_genomic	35621	37510	1890	1	0.507	11	GGAGG	GENOMAD.215403.VP	2.209e-92	320	0	0	1	2561	Caudoviricetes	PF14594;COG4379	Mu-like prophage tail protein gpP
GCA_947331445.1_Parendozoicomonas_sp._strain_Alg238-R29_genomic	3	1073	1071	-1	0.542	11	GGAG/GAGG	GENOMAD.180754.VP	6.921e-68	237	0	0	1	2561	Caudoviricetes	PF05876;PF20454;K21512;COG5525;TIGR04104	Phage terminase, large subunit GpA
GCA_947331445.1_Parendozoicomonas_sp._strain_Alg238-R29_genomic	1066	1587	522	-1	0.559	11	GGA/GAG/AGG	GENOMAD.208807.VP	1.781e-17	82	0	0	1	2561	Caudoviricetes	PF05136;TIGR01539;COG5511	phage portal protein, lambda family
GCA_947331445.1_Parendozoicomonas_sp._strain_Alg238-R29_genomic	1945	2433	489	1	0.577	11	AGGAG	GENOMAD.223594.VP	9.165e-10	59	0	0	1	2561	Caudoviricetes	PF11994;PF09684;TIGR01634;COG4385	phage tail protein, P2 protein I family
GCA_947331445.1_Parendozoicomonas_sp._strain_Alg238-R29_genomic	4301	4957	657	-1	0.493	11	AGGA	GENOMAD.211607.PC	3.173e-08	56	0	0	0	1	\	PF14412	\
GCA_947331445.1_Parendozoicomonas_sp._strain_Alg238-R29_genomic	5065	5433	369	-1	0.545	11	AGGAG	GENOMAD.107081.VC	6.949e-25	101	0	0	0	2561	Caudoviricetes	PF11351	Holin of 3TMs, for gene-transfer release
GCA_947331445.1_Parendozoicomonas_sp._strain_Alg238-R29_genomic	5430	5879	450	-1	0.529	11	GGA/GAG/AGG	GENOMAD.039329.VV	6.602e-20	88	0	0	0	2561	Caudoviricetes	PF01510;COG5632	N-acetylmuramoyl-L-alanine amidase CwlA
GCA_947331445.1_Parendozoicomonas_sp._strain_Alg238-R29_genomic	5882	6157	276	-1	0.54	11	GGAG/GAGG	GENOMAD.219094.VV	1.935e-09	55	0	0	0	1	\	PF10779	Haemolysin XhlA
GCA_947331445.1_Parendozoicomonas_sp._strain_Alg238-R29_genomic	6157	7470	1314	-1	0.549	11	GGA/GAG/AGG	GENOMAD.208446.VP	1.781e-51	192	0	0	0	2561	Caudoviricetes	PF01555;COG4725;K13581	N6-adenosine-specific RNA methylase IME4
GCA_947331445.1_Parendozoicomonas_sp._strain_Alg238-R29_genomic	8199	10508	2310	-1	0.529	11	AGGA	GENOMAD.074655.VV	4.025e-17	89	0	0	0	2561	Caudoviricetes	PF19898	\
GCA_947331445.1_Parendozoicomonas_sp._strain_Alg238-R29_genomic	10573	11259	687	-1	0.546	11	AGGA	GENOMAD.223152.VP	1.422e-65	224	0	0	0	2561	Caudoviricetes	PF05037	\
GCA_947331445.1_Parendozoicomonas_sp._strain_Alg238-R29_genomic	11261	12142	882	-1	0.544	11	GGAG/GAGG	GENOMAD.197056.VP	1.17e-80	271	0	0	1	2561	Caudoviricetes	PF13479;TIGR01618	AAA domain
GCA_947331445.1_Parendozoicomonas_sp._strain_Alg238-R29_genomic	15995	17323	1329	1	0.523	11	GGAGG	GENOMAD.169508.VP	1.234e-25	114	0	0	1	2561	Caudoviricetes	PF04708;PF13262;COG1961;K14060	Site-specific DNA recombinase related to the DNA invertase Pin
GCA_947331445.1_Parendozoicomonas_sp._strain_Alg238-R29_genomic	538	789	252	-1	0.528	11	GGAG/GAGG	GENOMAD.104284.PP	0.0005439	39	0	0	0	1	\	PF12910;K19165;COG2161;TIGR01552	Antitoxin component YafN of the YafNO toxin-antitoxin module, PHD/YefM family
GCA_947331445.1_Parendozoicomonas_sp._strain_Alg238-R29_genomic	6017	7903	1887	1	0.541	11	GGAG/GAGG	GENOMAD.215403.VP	1.211e-133	441	0	0	1	2561	Caudoviricetes	PF14594;COG4379	Mu-like prophage tail protein gpP
GCA_947331445.1_Parendozoicomonas_sp._strain_Alg238-R29_genomic	9507	11534	2028	1	0.494	11	GGAG/GAGG	GENOMAD.068487.VV	5.092e-05	49	0	0	0	2561	Caudoviricetes	TIGR04096	DNA phosphorothioation-associated putative methyltransferase
GCA_947331445.1_Parendozoicomonas_sp._strain_Alg238-R29_genomic	8201	9541	1341	-1	0.539	11	GGAGG	GENOMAD.022372.VV	1.192e-24	111	0	0	1	2561	Caudoviricetes	PF04708;COG1961;K14060	Site-specific DNA recombinase related to the DNA invertase Pin
GCA_947331445.1_Parendozoicomonas_sp._strain_Alg238-R29_genomic	12651	12887	237	1	0.578	11	AGGAG	GENOMAD.226504.VP	3.123e-07	48	0	0	0	1	\	PF06806;COG3311;TIGR01764	Predicted DNA-binding transcriptional regulator AlpA
GCA_947331445.1_Parendozoicomonas_sp._strain_Alg238-R29_genomic	13339	14226	888	1	0.539	11	AGGAG	GENOMAD.197056.VP	5.73e-81	272	0	0	1	2561	Caudoviricetes	PF13479;TIGR01618	AAA domain
GCA_947331445.1_Parendozoicomonas_sp._strain_Alg238-R29_genomic	14223	14918	696	1	0.557	11	AGGA	GENOMAD.223152.VP	1.477e-66	227	0	0	0	2561	Caudoviricetes	PF05037	\
GCA_947331445.1_Parendozoicomonas_sp._strain_Alg238-R29_genomic	14989	17283	2295	1	0.541	11	AGGA	GENOMAD.074655.VV	1.187e-18	94	0	0	0	2561	Caudoviricetes	PF19898	\
GCA_947331445.1_Parendozoicomonas_sp._strain_Alg238-R29_genomic	17424	17825	402	1	0.572	11	GGAGG	GENOMAD.039911.VV	1.029e-06	49	0	0	0	2561	Caudoviricetes	PF19889	\
GCA_947331445.1_Parendozoicomonas_sp._strain_Alg238-R29_genomic	18002	18823	822	1	0.535	11	GGA/GAG/AGG	GENOMAD.178051.VP	4.155e-29	120	0	0	1	2561	Caudoviricetes	PF02195;PF17288;TIGR00180;COG1475	ParB/RepB/Spo0J family partition protein
GCA_947331445.1_Parendozoicomonas_sp._strain_Alg238-R29_genomic	19004	19339	336	1	0.557	11		GENOMAD.038338.VV	7.138e-20	86	0	0	0	2561	Caudoviricetes	COG3392	\
GCA_947331445.1_Parendozoicomonas_sp._strain_Alg238-R29_genomic	19314	19589	276	1	0.536	11	AGGAG	GENOMAD.037381.VV	4.322e-09	54	0	0	0	2561	Caudoviricetes	PF10779	Haemolysin XhlA
GCA_947331445.1_Parendozoicomonas_sp._strain_Alg238-R29_genomic	19593	20039	447	1	0.539	11	AGGA	GENOMAD.039329.VV	1.409e-19	87	0	0	0	2561	Caudoviricetes	PF01510;COG5632	N-acetylmuramoyl-L-alanine amidase CwlA
GCA_947331445.1_Parendozoicomonas_sp._strain_Alg238-R29_genomic	20036	20404	369	1	0.591	11	GGAG/GAGG	GENOMAD.107081.VC	7.665e-24	98	0	0	0	2561	Caudoviricetes	PF11351	Holin of 3TMs, for gene-transfer release
GCA_947331445.1_Parendozoicomonas_sp._strain_Alg238-R29_genomic	20604	21218	615	1	0.472	11	GGA/GAG/AGG	GENOMAD.211607.PC	1.151e-08	57	0	0	0	1	\	PF14412	\
GCA_947331445.1_Parendozoicomonas_sp._strain_Alg238-R29_genomic	22849	23334	486	-1	0.566	11	AGGAG	GENOMAD.223594.VP	4.261e-09	57	0	0	1	2561	Caudoviricetes	PF11994;PF09684;TIGR01634;COG4385	phage tail protein, P2 protein I family
GCA_947331445.1_Parendozoicomonas_sp._strain_Alg238-R29_genomic	23686	24213	528	1	0.519	11	GGA/GAG/AGG	GENOMAD.208807.VP	1.779e-18	85	0	0	1	2561	Caudoviricetes	PF05136;TIGR01539;COG5511	phage portal protein, lambda family
GCA_947331445.1_Parendozoicomonas_sp._strain_Alg238-R29_genomic	25083	25634	552	1	0.565	11		GENOMAD.154319.VP	1.743e-42	155	0	0	1	2561	Caudoviricetes	PF05876;K21512;COG5525	Phage terminase, large subunit GpA
GCA_027366555.1_ASM2736655v1_genomic	2785133	2785609	477	1	0.526	11	GGA/GAG/AGG	GENOMAD.219648.VP	1.157e-16	79	0	0	1	2561	Caudoviricetes	PF07471;COG4220;K22014	Phage DNA packaging protein, Nu1 subunit of terminase
GCA_027366555.1_ASM2736655v1_genomic	2786207	2786668	462	1	0.526	11	GGA/GAG/AGG	GENOMAD.097624.VP	4.915e-34	129	0	0	1	2561	Caudoviricetes	PF05876;K21512;COG5525	Phage terminase, large subunit GpA
GCA_027366555.1_ASM2736655v1_genomic	2786707	2788068	1362	1	0.504	11	AGxAGG/AGGxGG	GENOMAD.129396.VP	4.587e-60	218	0	0	1	2561	Caudoviricetes	PF20454	Terminase large subunit gpA, endonuclease domain
GCA_027366555.1_ASM2736655v1_genomic	2788074	2788274	201	1	0.502	11	GGA/GAG/AGG	GENOMAD.220917.VP	0.0001182	40	0	0	0	1	\	PF19645	gpW
GCA_027366555.1_ASM2736655v1_genomic	2788277	2789746	1470	1	0.533	11	GGAG/GAGG	GENOMAD.116501.VP	1.978e-85	294	0	0	1	2561	Caudoviricetes	PF05136;TIGR01539;COG5511	phage portal protein, lambda family
GCA_027366555.1_ASM2736655v1_genomic	2789736	2790746	1011	1	0.503	11	AGGA	GENOMAD.158277.VP	3.455e-40	155	0	0	0	2561	Caudoviricetes	PF00574;PF19602;K01358;TIGR00493;COG3904	ATP-dependent Clp endopeptidase, proteolytic subunit ClpP
GCA_027366555.1_ASM2736655v1_genomic	2790787	2791158	372	1	0.543	11	AGGA	GENOMAD.176803.VP	5.829e-19	84	0	0	0	2561	Caudoviricetes	PF02924	Bacteriophage lambda head decoration protein D
GCA_027366555.1_ASM2736655v1_genomic	2791228	2792217	990	1	0.534	11	AGGAG	GENOMAD.124233.VP	4.535e-81	274	0	0	1	2561	Caudoviricetes	PF03864	Phage major capsid protein E
GCA_027366555.1_ASM2736655v1_genomic	2794763	2796349	1587	1	0.54	11		GENOMAD.152059.VP	1.166e-103	349	0	0	1	2561	Caudoviricetes	COG3941	Phage tail tape-measure protein, controls tail length
GCA_027366555.1_ASM2736655v1_genomic	2805171	2807042	1872	1	0.532	11	AGxAGG/AGGxGG	GENOMAD.215403.VP	8.908e-136	447	0	0	1	2561	Caudoviricetes	PF14594;COG4379	Mu-like prophage tail protein gpP
GCA_027366555.1_ASM2736655v1_genomic	3506327	3510271	3945	-1	0.526	11	AGGA	GENOMAD.078358.VV	1.304e-178	600	0	0	1	2561	Caudoviricetes	PF13550;COG4733	Phage-related protein, tail component
GCA_027366555.1_ASM2736655v1_genomic	3510331	3510717	387	-1	0.509	11	GGA/GAG/AGG	GENOMAD.043081.VV	5.37e-22	93	0	0	0	2561	Caudoviricetes	PF05382;COG3234;K13695;TIGR02219	Uncharacterized conserved protein YfaT, DUF1175 family
GCA_027366555.1_ASM2736655v1_genomic	3510735	3511232	498	-1	0.516	11		GENOMAD.011127.VV	1.25e-28	114	0	0	1	2561	Caudoviricetes	PF08875;COG4672;TIGR01600	Phage-related protein
GCA_027366555.1_ASM2736655v1_genomic	3514038	3514499	462	-1	0.543	11	GGAG/GAGG	GENOMAD.045355.VV	6.299e-12	65	0	0	1	2561	Caudoviricetes	PF05939;COG4718	Phage minor tail protein
GCA_027366555.1_ASM2736655v1_genomic	3514486	3514836	351	-1	0.524	11	GGA/GAG/AGG	GENOMAD.024985.VV	3.863e-12	64	0	0	1	2561	Caudoviricetes	PF05939;COG4718	Phage minor tail protein
GCA_027366555.1_ASM2736655v1_genomic	3514833	3517130	2298	-1	0.504	11		GENOMAD.130396.VV	8.408e-53	204	0	0	1	2561	Caudoviricetes	COG5281	Phage-related minor tail protein
GCA_027366555.1_ASM2736655v1_genomic	3517189	3517653	465	-1	0.46	11	GGA/GAG/AGG	GENOMAD.193777.VV	0.0001894	43	0	0	0	2561	Caudoviricetes	PF09862;COG4068;TIGR04104;K21463	Predicted nucleic acid-binding protein, contains Zn-ribbon domain
GCA_027366555.1_ASM2736655v1_genomic	3518163	3518447	285	-1	0.512	11	GGA/GAG/AGG	GENOMAD.047866.VV	1.212e-07	50	0	0	1	2561	Caudoviricetes	PF08748	Phage tail assembly chaperone
GCA_027366555.1_ASM2736655v1_genomic	3518444	3519355	912	-1	0.533	11	AGGA	GENOMAD.145798.VP	2.289e-56	201	0	0	1	2561	Caudoviricetes	PF18906	Phage tail tube protein
GCA_027366555.1_ASM2736655v1_genomic	3519370	3519852	483	-1	0.505	11	AGGA/GGAG/GAGG	GENOMAD.019753.VV	2.955e-25	104	0	0	1	2561	Caudoviricetes	PF13554	Bacteriophage related domain of unknown function
GCA_027366555.1_ASM2736655v1_genomic	3519852	3520259	408	-1	0.5	11	GGA/GAG/AGG	GENOMAD.087784.VV	4.057e-28	111	0	0	1	2561	Caudoviricetes	PF11114;COG5005	Minor capsid protein
GCA_027366555.1_ASM2736655v1_genomic	3520256	3520696	441	-1	0.469	11	GGA/GAG/AGG	GENOMAD.097681.VV	1.423e-18	84	0	0	0	2561	Caudoviricetes	PF00227;TIGR03692;COG5405;K01419	ATP-dependent protease HslVU, peptidase subunit
GCA_027366555.1_ASM2736655v1_genomic	3520693	3521049	357	-1	0.482	11		GENOMAD.096256.VV	3.929e-29	113	0	0	0	2561	Caudoviricetes	PF05354	Phage Head-Tail Attachment
GCA_027366555.1_ASM2736655v1_genomic	3521046	3521438	393	-1	0.552	11	GGAG/GAGG	GENOMAD.009408.VV	1.789e-26	106	0	0	0	2561	Caudoviricetes	PF20557	Putative DnaT-like ssDNA binding protein
GCA_027366555.1_ASM2736655v1_genomic	3521533	3522489	957	-1	0.538	11	GGA/GAG/AGG	GENOMAD.143030.VV	2.635e-92	306	0	0	1	2561	Caudoviricetes	PF20036	Major capsid protein 13-like
GCA_027366555.1_ASM2736655v1_genomic	3522492	3523172	681	-1	0.52	11	GGA/GAG/AGG	GENOMAD.024511.VV	3.788e-43	159	0	0	0	2561	Caudoviricetes	PF20356	\
GCA_027366555.1_ASM2736655v1_genomic	3523260	3523772	513	-1	0.456	11		GENOMAD.068419.VV	4.537e-13	69	0	0	0	2561	Caudoviricetes	PF10549	ORF11CD3 domain
GCA_027366555.1_ASM2736655v1_genomic	3523974	3525074	1101	-1	0.488	11		GENOMAD.003122.VV	2.513e-50	186	0	0	1	2561	Caudoviricetes	PF06152;COG5585;TIGR01641	NAD+--asparagine ADP-ribosyltransferase
GCA_027366555.1_ASM2736655v1_genomic	3525250	3526647	1398	-1	0.517	11		GENOMAD.192695.VP	4.018e-86	295	0	0	1	2561	Caudoviricetes	PF13264;COG4733	Phage-related protein, tail component
GCA_027366555.1_ASM2736655v1_genomic	3526644	3527912	1269	-1	0.497	11	GGA/GAG/AGG	GENOMAD.102156.VP	7.21e-101	336	0	0	1	2561	Caudoviricetes	PF04466;TIGR01547;COG1783	phage terminase, large subunit, PBSX family
GCA_027366555.1_ASM2736655v1_genomic	3527884	3528300	417	-1	0.523	11	GGA/GAG/AGG	GENOMAD.085284.VV	7.336e-23	96	0	0	1	2561	Caudoviricetes	PF03592;K07474;COG3728	Terminase small subunit
GCA_027366555.1_ASM2736655v1_genomic	3528763	3529146	384	-1	0.508	11	GGAG/GAGG	GENOMAD.107081.VC	3.181e-27	108	0	0	0	2561	Caudoviricetes	PF11351	Holin of 3TMs, for gene-transfer release
GCA_027366555.1_ASM2736655v1_genomic	3529149	3529874	726	-1	0.468	11	3Base/5BMM	GENOMAD.103297.VV	9.543e-08	55	0	0	0	2561	Caudoviricetes	PF18925	\
GCA_027366555.1_ASM2736655v1_genomic	3530630	3531934	1305	-1	0.497	11	GGA/GAG/AGG	GENOMAD.016665.VV	1.357e-57	210	0	0	0	2561	Caudoviricetes	TIGR04123	DNA repair exonuclease MRE11
GCA_027366555.1_ASM2736655v1_genomic	3531949	3532275	327	-1	0.514	11	GGxGG	GENOMAD.195645.VP	8.425e-09	54	0	0	0	2561	Caudoviricetes	PF03852;COG3727;TIGR00632	G:T-mismatch repair DNA endonuclease, very short patch repair protein
GCA_027366555.1_ASM2736655v1_genomic	3533290	3533577	288	-1	0.556	11	GGA/GAG/AGG	GENOMAD.012043.VV	6.683e-14	68	0	0	0	2561	Caudoviricetes	PF16786	Recombination enhancement, RecA-dependent nuclease
GCA_027366555.1_ASM2736655v1_genomic	3533596	3534024	429	-1	0.478	11	3Base/5BMM	GENOMAD.032317.VV	4.636e-21	91	0	0	0	2561	Caudoviricetes	PF05772	NinB protein
GCA_027366555.1_ASM2736655v1_genomic	3534513	3535271	759	-1	0.491	11		GENOMAD.191186.VC	2.493e-08	57	0	0	1	1	\	PF06992	Replication protein P
GCA_027366555.1_ASM2736655v1_genomic	3535216	3535869	654	-1	0.468	11	GGAG/GAGG	GENOMAD.208559.VP	3.165e-15	77	0	0	0	2561	Caudoviricetes	PF13730;COG5529;TIGR01610	Pyocin large subunit
GCA_027366555.1_ASM2736655v1_genomic	3535965	3536687	723	-1	0.479	11	GGAGG	GENOMAD.178041.VP	1.675e-50	181	0	0	0	2561	Caudoviricetes	PF03374;PF09669;COG3645;TIGR02681	Phage antirepressor protein YoqD, KilAC domain
GCA_027366555.1_ASM2736655v1_genomic	3539443	3540099	657	1	0.521	11	AGGAG	GENOMAD.153740.VP	1.55e-13	72	0	0	0	2561	Caudoviricetes	PF04404	ERF superfamily
GCA_027366555.1_ASM2736655v1_genomic	3540126	3540725	600	1	0.513	11	GGAG/GAGG	GENOMAD.209068.VC	1.007e-06	51	0	0	0	1	\	PF00929;COG0847;TIGR01407;K18969	DNA polymerase III, epsilon subunit or related 3'-5' exonuclease
GCA_027366555.1_ASM2736655v1_genomic	3541848	3542021	174	1	0.471	11	GGAG/GAGG	GENOMAD.160640.VP	1.613e-11	59	0	0	0	2561	Caudoviricetes	PF07131	\
GCA_027366555.1_ASM2736655v1_genomic	3544020	3544247	228	1	0.417	11	GGAG/GAGG	GENOMAD.097203.VV	3.484e-05	42	0	0	1	1	\	PF14354;TIGR03655;COG4068	restriction alleviation protein, Lar family
GCA_027366555.1_ASM2736655v1_genomic	5956878	5957900	1023	-1	0.489	11	GGA/GAG/AGG	GENOMAD.004274.VV	2.058e-53	194	0	0	1	2561	Caudoviricetes	PF12236	Bacteriophage head to tail connecting protein
GCA_027366555.1_ASM2736655v1_genomic	5957974	5958723	750	-1	0.516	11	AGxAGG/AGGxGG	GENOMAD.010225.VV	1.027e-27	115	0	0	1	2561	Caudoviricetes	PF12236	Bacteriophage head to tail connecting protein
GCA_027366555.1_ASM2736655v1_genomic	5958833	5960437	1605	-1	0.507	11		GENOMAD.028424.VV	7.708e-47	181	0	0	1	2561	Caudoviricetes	PF05876;PF14058;COG5525	Phage terminase, large subunit GpA
GCA_027366555.1_ASM2736655v1_genomic	5960413	5960772	360	-1	0.472	11		GENOMAD.192935.VP	8.769e-13	66	0	0	1	2561	Caudoviricetes	PF07141;COG2826;TIGR02844	Putative bacteriophage terminase small subunit
GCA_027366555.1_ASM2736655v1_genomic	5961103	5961432	330	-1	0.491	11	GGA/GAG/AGG	GENOMAD.142153.VV	1.46e-19	85	0	0	0	1	\	PF11351	\
GCA_027366555.1_ASM2736655v1_genomic	5961971	5962267	297	-1	0.468	11	GGAGG	GENOMAD.137354.PC	1.04e-10	59	0	0	0	1	\	PF05016;COG3668;TIGR02385;K19093	ParE toxin of type II toxin-antitoxin system, parDE
GCA_027366555.1_ASM2736655v1_genomic	5963129	5964496	1368	-1	0.556	11	AGxAGG/AGGxGG	GENOMAD.208994.VP	1.412e-44	172	0	0	0	2561	Caudoviricetes	PF00145;K21507;TIGR00675;COG0270	DNA-methyltransferase (dcm)
GCA_027366555.1_ASM2736655v1_genomic	5964510	5964992	483	-1	0.542	11	GGAGG	GENOMAD.111456.VP	5.473e-36	135	0	0	0	2561	Caudoviricetes	PF07105	\
GCA_027366555.1_ASM2736655v1_genomic	5965081	5965638	558	-1	0.613	11		GENOMAD.064205.VV	1.568e-11	65	0	0	1	1	\	PF06992	Replication protein P
GCA_027366555.1_ASM2736655v1_genomic	5968795	5969571	777	1	0.519	11	GGAG/GAGG	GENOMAD.161221.VP	6.666e-26	110	0	0	1	2561	Caudoviricetes	PF04404;PF03237	ERF superfamily; Terminase large subunit, T4likevirus-type, N-terminal
GCA_027366555.1_ASM2736655v1_genomic	5969572	5971131	1560	1	0.521	11	GGAG/GAGG	GENOMAD.177355.VP	1.311e-32	137	0	0	1	2561	Caudoviricetes	PF11651;PF06576	P22 coat protein - gene protein 5
GCA_027366555.1_ASM2736655v1_genomic	5973090	5974142	1053	1	0.484	11	AGGAG	GENOMAD.194077.VP	1.069e-20	97	0	0	0	2561	Caudoviricetes	PF13986	\
GCA_027366555.1_ASM2736655v1_genomic	6019488	6031424	11937	-1	0.554	11	GGA/GAG/AGG	GENOMAD.124091.VP	3.073e-79	298	0	0	0	2561	Caudoviricetes	COG4764	\
GCA_027366555.1_ASM2736655v1_genomic	6038650	6039255	606	-1	0.523	11	AGGAG	GENOMAD.017449.VV	9.839e-39	145	0	0	0	2561	Caudoviricetes	PF18454	\
GCA_027366555.1_ASM2736655v1_genomic	6039680	6040039	360	-1	0.544	11	AGxAGG/AGGxGG	GENOMAD.030441.VV	2.973e-16	76	0	0	0	2561	Caudoviricetes	PF10651	\
GCA_027366555.1_ASM2736655v1_genomic	6040032	6040637	606	-1	0.576	11	AGGA/GGAG/GAGG	GENOMAD.109458.VV	2.147e-28	115	0	0	1	2561	Caudoviricetes	PF20387	\
GCA_027366555.1_ASM2736655v1_genomic	6041017	6041670	654	-1	0.56	11		GENOMAD.104143.VP	3.036e-31	124	0	0	1	2561	Caudoviricetes	PF20387	\
GCA_027366555.1_ASM2736655v1_genomic	6042116	6042982	867	-1	0.527	11	AGGA	GENOMAD.088468.VV	4.273e-38	147	0	0	1	2561	Caudoviricetes	PF11651;TIGR04387;COG4653	P22 coat protein - gene protein 5
GCA_027366555.1_ASM2736655v1_genomic	6044293	6046341	2049	-1	0.51	11	AGxAGG/AGGxGG	GENOMAD.004274.VV	7.751e-100	344	0	0	1	2561	Caudoviricetes	PF12236	Bacteriophage head to tail connecting protein
GCA_027366555.1_ASM2736655v1_genomic	6046451	6048058	1608	-1	0.511	11		GENOMAD.028424.VV	1.629e-45	177	0	0	1	2561	Caudoviricetes	PF05876;PF14058;COG5525	Phage terminase, large subunit GpA
GCA_027366555.1_ASM2736655v1_genomic	6048034	6048339	306	-1	0.484	11	GGA/GAG/AGG	GENOMAD.181005.VV	3.537e-07	49	0	0	1	2561	Caudoviricetes	PF07141	Putative bacteriophage terminase small subunit
GCA_027366555.1_ASM2736655v1_genomic	6048647	6049054	408	-1	0.483	11	GGA/GAG/AGG	GENOMAD.142153.VV	4.226e-19	85	0	0	0	1	\	PF11351	\
GCA_027366555.1_ASM2736655v1_genomic	6050153	6051508	1356	-1	0.546	11	GGAGG	GENOMAD.208994.VP	5.976e-45	173	0	0	0	2561	Caudoviricetes	PF00145;K21507;TIGR00675;COG0270	DNA-methyltransferase (dcm)
GCA_027366555.1_ASM2736655v1_genomic	6051524	6052006	483	-1	0.534	11	GGAGG	GENOMAD.111456.VP	5.997e-35	132	0	0	0	2561	Caudoviricetes	PF07105	\
GCA_027366555.1_ASM2736655v1_genomic	6052053	6052613	561	-1	0.595	11		GENOMAD.166457.VP	6.85e-14	72	0	0	1	2561	Caudoviricetes	PF06992	Replication protein P
GCA_027366555.1_ASM2736655v1_genomic	6052564	6053664	1101	-1	0.525	11	GGAGG	GENOMAD.069519.VV	5.765e-12	70	0	0	0	2561	Caudoviricetes	PF13730;PF06926;COG5529;TIGR02812	Pyocin large subunit
GCA_027366555.1_ASM2736655v1_genomic	6054924	6055403	480	-1	0.519	11	GGA/GAG/AGG	GENOMAD.167136.VP	6.692e-14	71	0	0	0	2561	Caudoviricetes	PF05866;COG4570;K01160	Endodeoxyribonuclease RusA
GCA_027366555.1_ASM2736655v1_genomic	6056265	6057047	783	1	0.511	11	GGAG/GAGG	GENOMAD.161221.VP	1.481e-26	112	0	0	1	2561	Caudoviricetes	PF04404;PF03237	ERF superfamily; Terminase large subunit, T4likevirus-type, N-terminal
GCA_027366555.1_ASM2736655v1_genomic	6057048	6058607	1560	1	0.517	11	GGAG/GAGG	GENOMAD.177355.VP	7.274e-35	144	0	0	1	2561	Caudoviricetes	PF11651;PF06576	P22 coat protein - gene protein 5
GCA_027366555.1_ASM2736655v1_genomic	6059486	6060745	1260	1	0.515	11	GGA/GAG/AGG	GENOMAD.142049.VP	1.023e-18	92	0	0	0	2561	Caudoviricetes	PF09669;COG3646;TIGR02681	Phage regulatory protein Rha
GCA_027366555.1_ASM2736655v1_genomic	6060977	6062029	1053	1	0.501	11	AGGAG	GENOMAD.194077.VP	1.013e-19	94	0	0	0	2561	Caudoviricetes	PF13986	\
GCA_001562015.1_ASM156201v1_genomic	839	1873	1035	-1	0.403	11		GENOMAD.212346.VP	1.729e-17	87	0	0	1	2561	Caudoviricetes	PF16452;PF06892;COG1974	Bacteriophage CI repressor C-terminal domain; Phage regulatory protein CII (CP76)
GCA_001562015.1_ASM156201v1_genomic	1911	2240	330	-1	0.427	11	GGA/GAG/AGG	GENOMAD.128900.VV	2.539e-05	44	0	0	0	1	\	PF12844;K18830;TIGR02612;COG3620	mobile mystery protein A
GCA_001562015.1_ASM156201v1_genomic	3972	4178	207	1	0.56	11	GGA/GAG/AGG	GENOMAD.112409.VV	1.548e-16	74	0	0	1	1	\	PF05356	Inovirus Coat protein B
GCA_001562015.1_ASM156201v1_genomic	7521	8834	1314	1	0.461	11	AGGA	GENOMAD.226808.VP	4.289e-94	317	0	0	0	8016	Inoviridae	PF02486	Replication initiation factor
GCA_001562015.1_ASM156201v1_genomic	16495	16890	396	1	0.465	11	GGA/GAG/AGG	GENOMAD.103297.VV	1.866e-08	54	0	0	0	2561	Caudoviricetes	PF18925	\
GCA_001562015.1_ASM156201v1_genomic	16890	17264	375	1	0.491	11	GGAG/GAGG	GENOMAD.107081.VC	3.084e-26	105	0	0	0	2561	Caudoviricetes	PF11351	Holin of 3TMs, for gene-transfer release
GCA_001562015.1_ASM156201v1_genomic	17750	18226	477	1	0.463	11		GENOMAD.053214.VV	2.044e-05	46	0	0	1	1	\	PF03592;COG3728;K07474	Phage terminase, small subunit
GCA_001562015.1_ASM156201v1_genomic	18183	18926	744	1	0.476	11	GGA/GAG/AGG	GENOMAD.019349.VV	1.978e-61	213	0	0	1	2561	Caudoviricetes	COG5565;TIGR01547	Bacteriophage terminase large (ATPase) subunit and inactivated derivatives
GCA_001562015.1_ASM156201v1_genomic	18923	19645	723	1	0.484	11	AGGAG/GGAGG	GENOMAD.012456.VV	7.318e-61	211	0	0	1	2561	Caudoviricetes	PF17288;TIGR01547	phage terminase, large subunit, PBSX family
GCA_001562015.1_ASM156201v1_genomic	19651	21681	2031	1	0.464	11	AGxAGG/AGGxGG	GENOMAD.004274.VV	1.429e-179	577	0	0	1	2561	Caudoviricetes	PF12236	Bacteriophage head to tail connecting protein
GCA_001562015.1_ASM156201v1_genomic	22947	23903	957	1	0.52	11	GGA/GAG/AGG	GENOMAD.004454.VV	6.041e-101	331	0	0	1	2561	Caudoviricetes	PF13252;TIGR04387	major capsid protein, N4-gp56 family
GCA_001562015.1_ASM156201v1_genomic	23984	24376	393	1	0.463	11	AGGA	GENOMAD.068032.VV	2.457e-14	71	0	0	1	1	\	PF09124	\
GCA_001562015.1_ASM156201v1_genomic	24377	25066	690	1	0.488	11	GGxGG	GENOMAD.104143.VP	3.586e-21	95	0	0	1	2561	Caudoviricetes	PF20387	\
GCA_001562015.1_ASM156201v1_genomic	25059	25628	570	1	0.47	11	AGGAG	GENOMAD.099024.VV	1.268e-18	86	0	0	1	2561	Caudoviricetes	PF20387	\
GCA_001562015.1_ASM156201v1_genomic	25639	25986	348	1	0.466	11	GGA/GAG/AGG	GENOMAD.043915.VV	2.789e-15	73	0	0	0	2561	Caudoviricetes	PF10651	\
GCA_001562015.1_ASM156201v1_genomic	17024	17362	339	-1	0.493	11	AGGA	GENOMAD.224266.VP	5.254e-07	49	0	0	0	1	\	PF08667;COG5606;TIGR00673;K22299	Predicted DNA-binding protein, XRE-type HTH domain
GCA_001562015.1_ASM156201v1_genomic	18817	19560	744	1	0.513	11	GGxGG	GENOMAD.212456.VP	6.901e-34	133	0	0	0	2561	Caudoviricetes	PF01507;TIGR02057;COG0175	phosphoadenosine phosphosulfate reductase, thioredoxin dependent
GCA_001562015.1_ASM156201v1_genomic	22740	23405	666	1	0.514	11	AGGAG	GENOMAD.220705.VP	2.449e-24	104	0	0	0	9306	Corticoviridae	PF03266;COG1618;TIGR04569	NTPase
GCA_001562015.1_ASM156201v1_genomic	24007	24828	822	1	0.529	11	GGAG/GAGG	GENOMAD.224937.VP	7.654e-46	169	0	0	1	5433	Autolykiviridae	PF18628	Viral coat protein P2 N-terminal domain
GCA_001562015.1_ASM156201v1_genomic	28840	29064	225	1	0.529	11	GGA/GAG/AGG	GENOMAD.097848.VV	3.337e-05	42	0	0	1	2561	Caudoviricetes	TIGR01598	\
GCA_001562015.1_ASM156201v1_genomic	871	1302	432	-1	0.447	11	GGA/GAG/AGG	GENOMAD.022043.VV	0.0001473	43	0	0	0	2561	Caudoviricetes	PF00565	Staphylococcal nuclease homologue
GCA_001562015.1_ASM156201v1_genomic	1954	3594	1641	-1	0.492	11	GGA/GAG/AGG	GENOMAD.104086.VV	2.726e-99	337	0	0	0	2561	Caudoviricetes	PF12850;TIGR00024;COG1407;K07096	putative phosphoesterase, SbcD/Mre11-related
GCA_001562015.1_ASM156201v1_genomic	3685	4134	450	-1	0.491	11	AGxAGG/AGGxGG	GENOMAD.113506.VV	6.063e-21	91	0	0	0	2561	Caudoviricetes	PF01870;COG1591;K03552	Holliday junction resolvase, archaeal type
GCA_001562015.1_ASM156201v1_genomic	4829	5506	678	-1	0.504	11	GGxGG	GENOMAD.064801.VV	2.625e-25	107	0	0	0	2561	Caudoviricetes	PF00145;TIGR00675;COG0270;K15336	DNA-methyltransferase (dcm)
GCA_001562015.1_ASM156201v1_genomic	5506	5826	321	-1	0.511	11	GGAG/GAGG	GENOMAD.027140.VV	4.69e-22	92	0	0	0	2561	Caudoviricetes	PF16786	Recombination enhancement, RecA-dependent nuclease
GCA_001562015.1_ASM156201v1_genomic	5823	6287	465	-1	0.458	11	GGAG/GAGG	GENOMAD.032297.VV	3.984e-28	112	0	0	0	2561	Caudoviricetes	PF05772	NinB protein
GCA_001562015.1_ASM156201v1_genomic	6828	7556	729	-1	0.454	11	GGAG/GAGG	GENOMAD.095845.VV	1.083e-09	61	0	0	0	2561	Caudoviricetes	PF04492	\
GCA_001562015.1_ASM156201v1_genomic	10172	11053	882	1	0.447	11	GGAGG	GENOMAD.153405.VP	7.754e-56	199	0	0	0	2561	Caudoviricetes	PF03837;TIGR00616;K07455;COG3723	recombinase, phage RecT family
GCA_001562015.1_ASM156201v1_genomic	11050	11892	843	1	0.457	11	GGAG/GAGG	GENOMAD.095346.VP	1.866e-58	206	0	0	1	2561	Caudoviricetes	PF09588;K01143;COG5377;TIGR03033	Phage-related protein, predicted endonuclease
GCA_001562015.1_ASM156201v1_genomic	14724	15146	423	1	0.4	11	GGA/GAG/AGG	GENOMAD.143099.VP	1.469e-24	101	0	0	0	2561	Caudoviricetes	PF13935	Ead/Ea22-like protein
GCA_001562015.1_ASM156201v1_genomic	18281	19297	1017	1	0.464	11	GGA/GAG/AGG	GENOMAD.221919.VP	1.59e-17	87	0	0	0	2561	Caudoviricetes	PF00589	Phage integrase family
GCA_001562015.1_ASM156201v1_genomic	43194	44537	1344	-1	0.536	11	GGA/GAG/AGG	GENOMAD.022372.VV	1.639e-28	123	0	0	1	2561	Caudoviricetes	PF04708;COG1961;K14060	Site-specific DNA recombinase related to the DNA invertase Pin
GCA_001562015.1_ASM156201v1_genomic	49421	49636	216	1	0.565	11	AGGAG	GENOMAD.226504.VP	2.928e-05	42	0	0	0	1	\	PF06806;COG3311;TIGR01764	Predicted DNA-binding transcriptional regulator AlpA
GCA_001562015.1_ASM156201v1_genomic	50097	50945	849	1	0.539	11	GGAGG	GENOMAD.197056.VP	3.664e-80	269	0	0	1	2561	Caudoviricetes	PF13479;TIGR01618	AAA domain
GCA_001562015.1_ASM156201v1_genomic	50942	51595	654	1	0.531	11	GGAG/GAGG	GENOMAD.223152.VP	1.055e-72	244	0	0	0	2561	Caudoviricetes	PF05037	\
GCA_001562015.1_ASM156201v1_genomic	51647	53755	2109	1	0.524	11	GGA/GAG/AGG	GENOMAD.213189.VP	2.66e-05	50	0	0	0	2561	Caudoviricetes	COG1658;TIGR00334	\
GCA_001562015.1_ASM156201v1_genomic	54057	54440	384	1	0.573	11	AGGAG	GENOMAD.061881.VV	9.715e-05	43	0	0	0	2561	Caudoviricetes	PF19889	\
GCA_001562015.1_ASM156201v1_genomic	54621	55898	1278	1	0.543	11	GGA/GAG/AGG	GENOMAD.208446.VP	2.545e-54	200	0	0	0	2561	Caudoviricetes	PF01555;COG4725;K13581	N6-adenosine-specific RNA methylase IME4
GCA_001562015.1_ASM156201v1_genomic	55864	56139	276	1	0.529	11	AGGA	GENOMAD.219094.VV	2.802e-13	66	0	0	0	1	\	PF10779	Haemolysin XhlA
GCA_001562015.1_ASM156201v1_genomic	56156	56599	444	1	0.545	11	GGA/GAG/AGG	GENOMAD.039329.VV	6.667e-19	85	0	0	0	2561	Caudoviricetes	PF01510;COG5632	N-acetylmuramoyl-L-alanine amidase CwlA
GCA_001562015.1_ASM156201v1_genomic	56596	56964	369	1	0.564	11	GGAGG	GENOMAD.107081.VC	4.686e-29	113	0	0	0	2561	Caudoviricetes	PF11351	Holin of 3TMs, for gene-transfer release
GCA_001562015.1_ASM156201v1_genomic	57931	58410	480	-1	0.556	11	AGGAG	GENOMAD.223594.VP	4.454e-06	48	0	0	1	2561	Caudoviricetes	PF11994;PF09684;TIGR01634;COG4385	phage tail protein, P2 protein I family
GCA_001562015.1_ASM156201v1_genomic	58751	59248	498	1	0.56	11	AGGAG	GENOMAD.208807.VP	1.009e-21	94	0	0	1	2561	Caudoviricetes	PF05136;TIGR01539;COG5511	phage portal protein, lambda family
GCA_001562015.1_ASM156201v1_genomic	59245	61092	1848	1	0.535	11	GGA/GAG/AGG	GENOMAD.179152.VP	6.445e-94	324	0	0	1	2561	Caudoviricetes	PF20454;PF05876;K21512;COG5525	Phage terminase, large subunit GpA
GCA_001562015.1_ASM156201v1_genomic	61096	61296	201	1	0.498	11	GGA/GAG/AGG	GENOMAD.220917.VP	0.0005985	38	0	0	0	1	\	PF19645	gpW
GCA_001562015.1_ASM156201v1_genomic	61297	62793	1497	1	0.538	11	GGA/GAG/AGG	GENOMAD.116501.VP	4.945e-88	302	0	0	1	2561	Caudoviricetes	PF05136;TIGR01539;COG5511	phage portal protein, lambda family
GCA_001562015.1_ASM156201v1_genomic	62771	63754	984	1	0.53	11	AGGA/GGAG/GAGG	GENOMAD.158277.VP	5.323e-42	160	0	0	0	2561	Caudoviricetes	PF00574;PF19602;K01358;TIGR00493;COG3904	ATP-dependent Clp endopeptidase, proteolytic subunit ClpP
GCA_001562015.1_ASM156201v1_genomic	63805	64185	381	1	0.556	11	AGGA	GENOMAD.218795.VP	7.227e-18	81	0	0	0	2561	Caudoviricetes	PF02924	Bacteriophage lambda head decoration protein D
GCA_001562015.1_ASM156201v1_genomic	64182	65177	996	1	0.537	11	AGGAG	GENOMAD.124233.VP	7.806e-75	256	0	0	1	2561	Caudoviricetes	PF03864	Phage major capsid protein E
GCA_001562015.1_ASM156201v1_genomic	65445	66041	597	1	0.487	11	GGA/GAG/AGG	GENOMAD.061728.VV	3.664e-18	85	0	0	1	2561	Caudoviricetes	PF06763	Prophage minor tail protein Z (GPZ)
GCA_001562015.1_ASM156201v1_genomic	67902	70907	3006	1	0.542	11	GGAGG	GENOMAD.152059.VP	4.158e-114	397	0	0	1	2561	Caudoviricetes	COG3941	Phage tail tape-measure protein, controls tail length
GCA_001562015.1_ASM156201v1_genomic	71854	72459	606	-1	0.441	11	AGGA	GENOMAD.211607.PC	2.222e-06	50	0	0	0	1	\	PF14412	\
GCA_001562015.1_ASM156201v1_genomic	77351	79192	1842	1	0.54	11	GGA/GAG/AGG	GENOMAD.215403.VP	9.201e-130	429	0	0	1	2561	Caudoviricetes	PF14594;COG4379	Mu-like prophage tail protein gpP
GCA_001562015.1_ASM156201v1_genomic	82842	83495	654	-1	0.306	11	GGAG/GAGG	GENOMAD.098147.VV	1.918e-26	110	0	0	0	2561	Caudoviricetes	PF13661	2OG-Fe(II) oxygenase superfamily
GCA_001562015.1_ASM156201v1_genomic	86328	86705	378	1	0.439	11	GGAGG	GENOMAD.178237.VV	1.778e-06	48	0	0	0	1	\	PF00856	Transcription factor BLIMP-1/PRDI-BF1, contains C2H2-type Zn-finger and SET domains
GCA_010994335.1_ASM1099433v1_genomic	72	1064	993	-1	0.511	11	GGAG/GAGG	GENOMAD.136378.VP	2.689e-56	202	0	0	1	2561	Caudoviricetes	PF05136;PF04965;TIGR01539;K06903;COG5511	phage portal protein, lambda family
GCA_010994335.1_ASM1099433v1_genomic	1067	1267	201	-1	0.522	11	GGA/GAG/AGG	GENOMAD.220917.VP	0.000266	39	0	0	0	1	\	PF19645	gpW
GCA_010994335.1_ASM1099433v1_genomic	1273	3138	1866	-1	0.509	11	GGA/GAG/AGG	GENOMAD.179152.VP	7.409e-95	327	0	0	1	2561	Caudoviricetes	PF20454;PF05876;K21512;COG5525	Phage terminase, large subunit GpA
GCA_010994335.1_ASM1099433v1_genomic	3736	4212	477	-1	0.53	11	GGA/GAG/AGG	GENOMAD.219648.VP	2.372e-17	81	0	0	1	2561	Caudoviricetes	PF07471;COG4220;K22014	Phage DNA packaging protein, Nu1 subunit of terminase
GCA_010994335.1_ASM1099433v1_genomic	5974	6876	903	-1	0.518	11		GENOMAD.207051.VV	1.929e-45	169	0	0	0	2561	Caudoviricetes	PF00583;COG3153;TIGR02406;K06718	Acetyltransferase (GNAT) family
GCA_010994335.1_ASM1099433v1_genomic	1	912	912	-1	0.516	11	GGAG/GAGG	GENOMAD.177355.VP	1.018e-24	108	0	0	1	2561	Caudoviricetes	PF11651;PF06576	P22 coat protein - gene protein 5
GCA_010994335.1_ASM1099433v1_genomic	913	1689	777	-1	0.516	11	GGAG/GAGG	GENOMAD.161221.VP	6.666e-26	110	0	0	1	2561	Caudoviricetes	PF04404;PF03237	ERF superfamily; Terminase large subunit, T4likevirus-type, N-terminal
GCA_010994335.1_ASM1099433v1_genomic	3743	4483	741	1	0.498	11	AGGAG	GENOMAD.213311.VP	4.501e-07	53	0	0	1	2561	Caudoviricetes	PF09681;TIGR01714	N-terminal phage replisome organiser (Phage_rep_org_N)
GCA_010994335.1_ASM1099433v1_genomic	4595	5320	726	1	0.59	11	GGA/GAG/AGG	GENOMAD.064205.VV	1.185e-13	73	0	0	1	1	\	PF06992	Replication protein P
GCA_010994335.1_ASM1099433v1_genomic	5409	5891	483	1	0.551	11	GGAGG	GENOMAD.111456.VP	1.109e-36	137	0	0	0	2561	Caudoviricetes	PF07105	\
GCA_010994335.1_ASM1099433v1_genomic	5905	7260	1356	1	0.552	11	AGxAGG/AGGxGG	GENOMAD.208994.VP	1.275e-46	178	0	0	0	2561	Caudoviricetes	PF00145;K21507;TIGR00675;COG0270	DNA-methyltransferase (dcm)
GCA_010994335.1_ASM1099433v1_genomic	8122	8418	297	1	0.465	11	GGAGG	GENOMAD.137354.PC	2.319e-10	58	0	0	0	1	\	PF05016;COG3668;TIGR02385;K19093	ParE toxin of type II toxin-antitoxin system, parDE
GCA_010994335.1_ASM1099433v1_genomic	8957	9364	408	1	0.483	11	GGA/GAG/AGG	GENOMAD.142153.VV	4.226e-19	85	0	0	0	1	\	PF11351	\
GCA_010994335.1_ASM1099433v1_genomic	9711	9977	267	1	0.464	11	3Base/5BMM	GENOMAD.181005.VV	4.753e-07	48	0	0	1	2561	Caudoviricetes	PF07141	Putative bacteriophage terminase small subunit
GCA_010994335.1_ASM1099433v1_genomic	9998	11068	1071	1	0.486	11	GGA/GAG/AGG	GENOMAD.177668.VP	3.01e-37	147	0	0	1	2561	Caudoviricetes	PF17289;COG5362	Phage terminase large subunit
GCA_010994335.1_ASM1099433v1_genomic	11948	12292	345	1	0.449	11	AGxAGG/AGGxGG	GENOMAD.010225.VV	1.327e-14	71	0	0	1	2561	Caudoviricetes	PF12236	Bacteriophage head to tail connecting protein
GCA_010994335.1_ASM1099433v1_genomic	12425	13000	576	1	0.411	11		GENOMAD.189812.PC	0.00037	43	0	0	0	1	\	PF05344;K07499;COG2826	Transposase and inactivated derivatives, IS30 family
GCA_010994335.1_ASM1099433v1_genomic	15151	15438	288	1	0.531	11	GGA/GAG/AGG	GENOMAD.151378.VP	1.084e-16	76	0	0	0	2561	Caudoviricetes	PF18857	Large polyvalent protein associated domain 38
GCA_010994335.1_ASM1099433v1_genomic	227	1195	969	-1	0.545	11	GGAGG	GENOMAD.042665.VV	1.482e-29	123	0	0	0	2561	Caudoviricetes	PF05037	\
GCA_010994335.1_ASM1099433v1_genomic	4710	5684	975	1	0.51	11	3Base/5BMM	GENOMAD.093505.VP	0.0001394	46	0	0	1	2561	Caudoviricetes	COG3941	Phage tail tape-measure protein, controls tail length
GCA_010994335.1_ASM1099433v1_genomic	1	903	903	1	0.52	11		GENOMAD.207051.VV	8.773e-46	170	0	0	0	2561	Caudoviricetes	PF00583;COG3153;TIGR02406;K06718	Acetyltransferase (GNAT) family
GCA_010994335.1_ASM1099433v1_genomic	2627	3121	495	1	0.521	11	GGA/GAG/AGG	GENOMAD.219648.VP	5.979e-18	83	0	0	1	2561	Caudoviricetes	PF07471;COG4220;K22014	Phage DNA packaging protein, Nu1 subunit of terminase
GCA_010994335.1_ASM1099433v1_genomic	3385	5232	1848	1	0.509	11		GENOMAD.179152.VP	1.407e-93	323	0	0	1	2561	Caudoviricetes	PF20454;PF05876;K21512;COG5525	Phage terminase, large subunit GpA
GCA_010994335.1_ASM1099433v1_genomic	5238	5438	201	1	0.522	11	GGA/GAG/AGG	GENOMAD.220917.VP	0.000266	39	0	0	0	1	\	PF19645	gpW
GCA_010994335.1_ASM1099433v1_genomic	5441	6910	1470	1	0.527	11	GGAG/GAGG	GENOMAD.116501.VP	4.342e-85	293	0	0	1	2561	Caudoviricetes	PF05136;TIGR01539;COG5511	phage portal protein, lambda family
GCA_010994335.1_ASM1099433v1_genomic	6897	7901	1005	1	0.497	11	AGGA	GENOMAD.158277.VP	7.389e-39	151	0	0	0	2561	Caudoviricetes	PF00574;PF19602;K01358;TIGR00493;COG3904	ATP-dependent Clp endopeptidase, proteolytic subunit ClpP
GCA_010994335.1_ASM1099433v1_genomic	7943	8314	372	1	0.535	11	AGGA	GENOMAD.126303.VV	2.884e-18	82	0	0	0	2561	Caudoviricetes	PF02924	Bacteriophage lambda head decoration protein D
GCA_010994335.1_ASM1099433v1_genomic	8379	9368	990	1	0.538	11	AGGAG	GENOMAD.124233.VP	4.535e-81	274	0	0	1	2561	Caudoviricetes	PF03864	Phage major capsid protein E
GCA_010994335.1_ASM1099433v1_genomic	9676	10269	594	1	0.495	11	GGA/GAG/AGG	GENOMAD.062539.VV	1.707e-17	83	0	0	1	2561	Caudoviricetes	PF06763	Prophage minor tail protein Z (GPZ)
GCA_010994335.1_ASM1099433v1_genomic	11903	14902	3000	1	0.524	11		GENOMAD.152059.VP	8.356e-112	390	0	0	1	2561	Caudoviricetes	COG3941	Phage tail tape-measure protein, controls tail length
GCA_010994335.1_ASM1099433v1_genomic	21313	23172	1860	1	0.537	11	AGxAGG/AGGxGG	GENOMAD.215403.VP	7.226e-137	450	0	0	1	2561	Caudoviricetes	PF14594;COG4379	Mu-like prophage tail protein gpP
GCA_010994335.1_ASM1099433v1_genomic	23768	25783	2016	1	0.421	11	GGA/GAG/AGG	GENOMAD.191441.PC	8.191e-11	68	0	0	0	2561	Caudoviricetes	PF13589;TIGR00585;COG0326	DNA mismatch repair protein MutL
GCA_010994335.1_ASM1099433v1_genomic	32164	33369	1206	-1	0.372	11	AGxAGG/AGGxGG	GENOMAD.183224.PC	9.793e-14	76	0	0	0	1	\	PF13289;COG0846	SIR2-like domain
GCA_010994335.1_ASM1099433v1_genomic	38403	38984	582	-1	0.495	11	GGA/GAG/AGG	GENOMAD.176690.PC	9.145e-10	60	0	0	0	1	\	PF06629;COG3713;K07274	Outer membrane scaffolding protein for murein synthesis, MipA/OmpV family
GCA_010994335.1_ASM1099433v1_genomic	52391	52591	201	1	0.493	11	AGxAGG/AGGxGG	GENOMAD.226504.VP	8.097e-08	49	0	0	0	1	\	PF06806;COG3311;TIGR01764	Predicted DNA-binding transcriptional regulator AlpA
GCA_010994335.1_ASM1099433v1_genomic	54881	55861	981	-1	0.547	11	GGA/GAG/AGG	GENOMAD.158351.VP	3.198e-51	187	0	0	1	2561	Caudoviricetes	PF05954;K06905;COG3500;TIGR03361	Phage protein D
GCA_010994335.1_ASM1099433v1_genomic	55865	56071	207	-1	0.527	11	GGA/GAG/AGG	GENOMAD.159179.VP	1.388e-10	57	0	0	1	2561	Caudoviricetes	COG5004;K06370	P2-like prophage tail protein X
GCA_010994335.1_ASM1099433v1_genomic	56068	56529	462	-1	0.571	11	GGA/GAG/AGG	GENOMAD.124222.VP	7.657e-20	88	0	0	0	2561	Caudoviricetes	K06906;COG3499	Phage protein U
GCA_010994335.1_ASM1099433v1_genomic	58195	58440	246	-1	0.533	11		GENOMAD.140758.VV	1.436e-15	72	0	0	1	2561	Caudoviricetes	PF10109;COG4518	Phage tail assembly chaperone proteins, E, or 41 or 14
GCA_010994335.1_ASM1099433v1_genomic	58516	59019	504	-1	0.55	11	GGAG/GAGG	GENOMAD.222086.VV	4.807e-10	60	0	0	1	2561	Caudoviricetes	PF04985;K06908;TIGR01611;COG3498	phage contractile tail tube protein, P2 family
GCA_010994335.1_ASM1099433v1_genomic	59019	60173	1155	-1	0.573	11	AGGA	GENOMAD.102019.VV	4.493e-88	297	0	0	1	2561	Caudoviricetes	PF10758;COG3497	Phage tail sheath protein FI
GCA_010994335.1_ASM1099433v1_genomic	63505	63906	402	-1	0.525	11	AGxAGG/AGGxGG	GENOMAD.043915.VV	0.000546	41	0	0	0	2561	Caudoviricetes	PF10651	\
GCA_010994335.1_ASM1099433v1_genomic	63903	64439	537	-1	0.574	11	GGAG/GAGG	GENOMAD.091509.VV	1.134e-14	74	0	0	1	2561	Caudoviricetes	PF02413	Caudovirales tail fibre assembly protein, lambda gpK
GCA_010994335.1_ASM1099433v1_genomic	64439	65548	1110	-1	0.527	11	3Base/5BMM	GENOMAD.032536.VV	4.034e-39	153	0	0	1	2561	Caudoviricetes	COG5301	Phage-related tail fibre protein
GCA_010994335.1_ASM1099433v1_genomic	65545	66084	540	-1	0.561	11	GGA/GAG/AGG	GENOMAD.114503.VV	4.357e-29	116	0	0	1	2561	Caudoviricetes	PF09684;COG4385;TIGR01634	Bacteriophage P2-related tail formation protein
GCA_010994335.1_ASM1099433v1_genomic	66081	66974	894	-1	0.581	11	GGA/GAG/AGG	GENOMAD.105501.VV	3.846e-96	316	0	0	1	2561	Caudoviricetes	PF03434;COG3948	Phage-related baseplate assembly protein
GCA_010994335.1_ASM1099433v1_genomic	66971	67309	339	-1	0.587	11		GENOMAD.136378.VP	4.085e-18	81	0	0	1	2561	Caudoviricetes	PF05136;PF04965;TIGR01539;K06903;COG5511	phage portal protein, lambda family
GCA_010994335.1_ASM1099433v1_genomic	67316	67903	588	-1	0.594	11	AGGA/GGAG/GAGG	GENOMAD.119442.VP	8.469e-38	142	0	0	1	2561	Caudoviricetes	PF04717;COG4540;TIGR01644	Phage P2 baseplate assembly protein gpV
GCA_010994335.1_ASM1099433v1_genomic	67900	68823	924	-1	0.563	11		GENOMAD.066778.VV	9.218e-08	56	0	0	1	2561	Caudoviricetes	PF08873;COG5003	\
GCA_010994335.1_ASM1099433v1_genomic	68820	69227	408	-1	0.529	11	3Base/5BMM	GENOMAD.143108.VP	5.252e-06	47	0	0	1	2561	Caudoviricetes	PF11114;TIGR01725;COG5005	phage protein, HK97 gp10 family
GCA_010994335.1_ASM1099433v1_genomic	69227	69547	321	-1	0.533	11	GGAGG	GENOMAD.161754.VP	7.061e-18	80	0	0	1	2561	Caudoviricetes	PF05521;COG5614;TIGR01563	Bacteriophage head-tail adaptor
GCA_010994335.1_ASM1099433v1_genomic	69544	69870	327	-1	0.55	11	GGAG/GAGG	GENOMAD.213751.VP	3.45e-18	81	0	0	1	2561	Caudoviricetes	PF05135;TIGR01560	Phage gp6-like head-tail connector protein
GCA_010994335.1_ASM1099433v1_genomic	71147	71800	654	-1	0.549	11	GGA/GAG/AGG	GENOMAD.210408.VV	1.099e-22	99	0	0	1	2561	Caudoviricetes	PF04586;COG3740;TIGR01543;K06904	Phage head maturation protease
GCA_010994335.1_ASM1099433v1_genomic	73034	74707	1674	-1	0.554	11		GENOMAD.194580.VP	1.248e-70	253	0	0	1	2561	Caudoviricetes	PF03354;PF05521;PF20441;COG4626;TIGR01563	Phage terminase-like protein, large subunit, contains N-terminal HTH domain
GCA_010994335.1_ASM1099433v1_genomic	74913	75329	417	-1	0.501	11	GGA/GAG/AGG	GENOMAD.192608.VV	2.069e-28	112	0	0	1	2561	Caudoviricetes	PF00959;PF16510;COG3772	Phage-related lysozyme (muramidase), GH24 family
GCA_010994335.1_ASM1099433v1_genomic	76608	76925	318	-1	0.55	11		GENOMAD.079280.VV	3.726e-08	52	0	0	1	1	\	TIGR01558;COG3747	phage terminase, small subunit, putative, P27 family
GCA_010994335.1_ASM1099433v1_genomic	77454	77702	249	-1	0.345	11		GENOMAD.042080.VV	4.158e-06	45	0	0	0	1	\	PF10779	Haemolysin XhlA
GCA_010994335.1_ASM1099433v1_genomic	79326	79730	405	-1	0.531	11	AGxAGG/AGGxGG	GENOMAD.154527.VP	3.71e-20	88	0	0	0	2561	Caudoviricetes	PF05866;K01160;COG4570	Holliday junction resolvase RusA (prophage-encoded endonuclease)
GCA_010994335.1_ASM1099433v1_genomic	80518	82641	2124	-1	0.533	11	GGAG/GAGG	GENOMAD.169139.VV	6.134e-20	98	0	0	0	2561	Caudoviricetes	PF09250	Bifunctional DNA primase/polymerase, N-terminal
GCA_010994335.1_ASM1099433v1_genomic	82777	83277	501	1	0.493	11	GGAG/GAGG	GENOMAD.179157.VV	0.0001126	44	0	0	0	1	\	PF18090;TIGR00673;K22300;COG5606	cyanase
GCA_010994335.1_ASM1099433v1_genomic	83811	84569	759	1	0.519	11		GENOMAD.020065.VV	2.87e-38	146	0	0	1	2561	Caudoviricetes	PF13479;TIGR01618;COG2087;K04484	phage nucleotide-binding protein
GCA_010994335.1_ASM1099433v1_genomic	84582	85286	705	1	0.536	11	GGAG/GAGG	GENOMAD.045569.VV	1.738e-23	102	0	0	0	2561	Caudoviricetes	PF05037	\
GCA_010994335.1_ASM1099433v1_genomic	85334	85948	615	1	0.356	11	AGGA	GENOMAD.126272.VV	5.361e-09	58	0	0	0	11831	Demerecviridae	PF10544	T5orf172 domain
GCA_010994335.1_ASM1099433v1_genomic	85953	87620	1668	1	0.554	11	GGA/GAG/AGG	GENOMAD.153941.VV	1.444e-19	96	0	0	1	2561	Caudoviricetes	PF13479;K19789;TIGR01618	phage nucleotide-binding protein
GCA_010994335.1_ASM1099433v1_genomic	88205	88600	396	1	0.497	11	GGA/GAG/AGG	GENOMAD.183790.VP	9.692e-07	49	0	0	1	2561	Caudoviricetes	PF14354;TIGR03655;COG3478	restriction alleviation protein, Lar family
GCA_010994335.1_ASM1099433v1_genomic	88704	89837	1134	1	0.554	11	GGA/GAG/AGG	GENOMAD.137872.VV	2.701e-69	242	0	0	1	2561	Caudoviricetes	COG5377;TIGR03033	Phage-related protein, predicted endonuclease
GCA_010994335.1_ASM1099433v1_genomic	91126	91770	645	-1	0.502	11	AGGAG	GENOMAD.170846.VP	0.0002398	44	0	0	0	2561	Caudoviricetes	PF17948;PF13730;COG5529	Pyocin large subunit
GCA_010994335.1_ASM1099433v1_genomic	75153	76076	924	-1	0.407	11		GENOMAD.225737.VP	1.993e-16	83	0	0	0	2561	Caudoviricetes	PF00589;TIGR02249;COG4974;K03733	integron integrase
GCA_010994335.1_ASM1099433v1_genomic	76416	77054	639	-1	0.479	11	AGxAGG/AGGxGG	GENOMAD.212346.VP	0.0002339	44	0	0	1	2561	Caudoviricetes	PF16452;PF06892;COG1974	Bacteriophage CI repressor C-terminal domain; Phage regulatory protein CII (CP76)
GCA_010994335.1_ASM1099433v1_genomic	77146	77553	408	1	0.493	11	GGA/GAG/AGG	GENOMAD.225109.VP	2.521e-05	45	0	0	0	1	\	PF09035;COG3311;TIGR01764;K07499	Predicted DNA-binding transcriptional regulator AlpA
GCA_010994335.1_ASM1099433v1_genomic	77550	79163	1614	1	0.527	11		GENOMAD.209614.VP	2.748e-39	158	0	0	1	2561	Caudoviricetes	PF05954;K06905;COG3500;TIGR03361	Phage protein D
GCA_010994335.1_ASM1099433v1_genomic	81744	82721	978	1	0.514	11	GGA/GAG/AGG	GENOMAD.142806.VV	4.482e-07	54	0	0	0	2561	Caudoviricetes	PF10548	\
GCA_010994335.1_ASM1099433v1_genomic	85135	85386	252	-1	0.496	11	GGAG/GAGG	GENOMAD.113245.VV	6.155e-10	56	0	0	0	2561	Caudoviricetes	PF04606;TIGR04165	Ogr/Delta-like zinc finger
GCA_010994335.1_ASM1099433v1_genomic	183	743	561	-1	0.465	11	GGA/GAG/AGG	GENOMAD.178051.VP	2.537e-18	85	0	0	1	2561	Caudoviricetes	PF02195;PF17288;TIGR00180;COG1475	ParB/RepB/Spo0J family partition protein
GCA_010994335.1_ASM1099433v1_genomic	746	1114	369	-1	0.528	11	GGAG/GAGG	GENOMAD.107081.VC	5.709e-27	107	0	0	0	2561	Caudoviricetes	PF11351	Holin of 3TMs, for gene-transfer release
GCA_010994335.1_ASM1099433v1_genomic	1111	1536	426	-1	0.486	11	AGGA	GENOMAD.039329.VV	1.287e-17	81	0	0	0	2561	Caudoviricetes	PF01510;COG5632	N-acetylmuramoyl-L-alanine amidase CwlA
GCA_010994335.1_ASM1099433v1_genomic	1541	1816	276	-1	0.533	11	AGGA	GENOMAD.219094.VV	1.255e-13	67	0	0	0	1	\	PF10779	Haemolysin XhlA
GCA_010994335.1_ASM1099433v1_genomic	1946	2866	921	-1	0.36	11	AGGAG	GENOMAD.169884.VV	1.446e-05	49	0	0	1	1	\	PF00863;TIGR02038;COG0265;K04772	periplasmic serine pepetdase DegS
GCA_010994335.1_ASM1099433v1_genomic	3541	4008	468	-1	0.476	11	AGGA	GENOMAD.197866.VP	2.136e-17	81	0	0	1	2561	Caudoviricetes	PF04848;COG0817;TIGR00228;K01159	Poxvirus A22 protein
GCA_010994335.1_ASM1099433v1_genomic	4263	6260	1998	-1	0.501	11	AGGA	GENOMAD.112765.VV	2.707e-09	63	0	0	0	2561	Caudoviricetes	PF13148;PF09250	Bifunctional DNA primase/polymerase, N-terminal
GCA_010994335.1_ASM1099433v1_genomic	6695	7315	621	1	0.504	11	AGGA	GENOMAD.179157.VV	2.3e-05	47	0	0	0	1	\	PF18090;TIGR00673;K22300;COG5606	cyanase
GCA_010994335.1_ASM1099433v1_genomic	8186	8956	771	1	0.505	11	GGAGG	GENOMAD.153941.VV	2.853e-51	184	0	0	1	2561	Caudoviricetes	PF13479;K19789;TIGR01618	phage nucleotide-binding protein
GCA_010994335.1_ASM1099433v1_genomic	8972	9481	510	1	0.525	11	AGGAG	GENOMAD.042665.VV	1.034e-32	126	0	0	0	2561	Caudoviricetes	PF05037	\
GCA_010994335.1_ASM1099433v1_genomic	9531	10583	1053	1	0.502	11	GGA/GAG/AGG	GENOMAD.161548.VV	4.413e-59	211	0	0	0	2561	Caudoviricetes	PF01930;TIGR00372;COG1468	CRISPR-associated protein Cas4
GCA_010994335.1_ASM1099433v1_genomic	11065	12771	1707	1	0.493	11	GGA/GAG/AGG	GENOMAD.153941.VV	3.297e-48	186	0	0	1	2561	Caudoviricetes	PF13479;K19789;TIGR01618	phage nucleotide-binding protein
GCA_010994335.1_ASM1099433v1_genomic	113710	113910	201	1	0.527	11	GGAG/GAGG	GENOMAD.225109.VP	1.818e-07	48	0	0	0	1	\	PF09035;COG3311;TIGR01764;K07499	Predicted DNA-binding transcriptional regulator AlpA
GCA_010994335.1_ASM1099433v1_genomic	115084	116064	981	1	0.519	11	GGxGG	GENOMAD.223589.VP	0.0005896	44	0	0	1	2561	Caudoviricetes	PF08273;COG4643;TIGR01391	Uncharacterized domain associated with phage/plasmid primase
GCA_010994335.1_ASM1099433v1_genomic	118686	119078	393	1	0.443	11	AGGA	GENOMAD.085971.VV	1.552e-10	60	0	0	1	1	\	PF05119;COG3747;TIGR01558	Phage terminase, small subunit
GCA_010994335.1_ASM1099433v1_genomic	120812	121126	315	1	0.562	11	GGAG/GAGG	GENOMAD.193222.VC	0.0001055	42	0	0	0	1	\	PF18090;TIGR00673;COG1974;K22299	cyanase
GCA_010994335.1_ASM1099433v1_genomic	121137	121868	732	-1	0.523	11	AGGA	GENOMAD.140378.VP	9.804e-08	55	0	0	1	2561	Caudoviricetes	PF02413	\
GCA_010994335.1_ASM1099433v1_genomic	121881	122675	795	-1	0.513	11	GGAG/GAGG	GENOMAD.133121.VP	8.977e-16	80	0	0	1	2561	Caudoviricetes	COG4675	\
GCA_010994335.1_ASM1099433v1_genomic	122695	123291	597	-1	0.553	11	GGAGG	GENOMAD.129874.VP	4.819e-46	166	0	0	1	2561	Caudoviricetes	PF10076;COG3778;TIGR02242	Uncharacterized protein YmfQ in lambdoid prophage, DUF2313 family
GCA_010994335.1_ASM1099433v1_genomic	123282	124352	1071	-1	0.575	11	AGGAG	GENOMAD.097185.VP	1.106e-44	169	0	0	1	2561	Caudoviricetes	PF04865;COG3299	Baseplate J-like protein
GCA_010994335.1_ASM1099433v1_genomic	124358	124825	468	-1	0.549	11	GGAG/GAGG	GENOMAD.108660.VV	8.929e-19	85	0	0	1	2561	Caudoviricetes	PF07409;COG4381;K21530	Phage protein GP46
GCA_010994335.1_ASM1099433v1_genomic	124822	125322	501	-1	0.529	11		GENOMAD.221952.VV	1.131e-20	91	0	0	1	2561	Caudoviricetes	PF06890;COG4384;TIGR01644	Mu-like prophage protein gp45
GCA_010994335.1_ASM1099433v1_genomic	125336	126376	1041	-1	0.555	11	GGA/GAG/AGG	GENOMAD.219885.VP	1.666e-92	308	0	0	1	2561	Caudoviricetes	PF05954;COG4379;TIGR03361;K06905	Mu-like prophage tail protein gpP
GCA_010994335.1_ASM1099433v1_genomic	126369	127589	1221	-1	0.58	11	AGGAG	GENOMAD.120532.VP	5.109e-61	219	0	0	0	2561	Caudoviricetes	PF07157;COG4228	Mu-like prophage DNA circulation protein
GCA_010994335.1_ASM1099433v1_genomic	127591	129216	1626	-1	0.549	11	GGA/GAG/AGG	GENOMAD.128854.VP	6.71e-31	132	0	0	1	2561	Caudoviricetes	COG3941	Phage tail tape-measure protein, controls tail length
GCA_010994335.1_ASM1099433v1_genomic	129340	129651	312	-1	0.548	11	GGAG/GAGG	GENOMAD.073439.VV	8.473e-07	48	0	0	1	2561	Caudoviricetes	PF10109;COG4518	Phage tail assembly chaperone proteins, E, or 41 or 14
GCA_010994335.1_ASM1099433v1_genomic	129651	130019	369	-1	0.528	11	AGGAG	GENOMAD.129884.VP	9.452e-30	115	0	0	1	2561	Caudoviricetes	PF10618	Phage tail tube protein
GCA_010994335.1_ASM1099433v1_genomic	130061	131518	1458	-1	0.572	11	AGGA	GENOMAD.108416.VP	1.816e-179	567	0	0	1	2561	Caudoviricetes	PF11863;COG4386	Mu-like prophage tail sheath protein gpL
GCA_010994335.1_ASM1099433v1_genomic	132619	133083	465	-1	0.531	11	AGGA/GGAG/GAGG	GENOMAD.216271.VP	3.587e-20	89	0	0	1	1	\	PF11114;TIGR01725;COG5005	phage protein, HK97 gp10 family
GCA_010994335.1_ASM1099433v1_genomic	133080	133403	324	-1	0.494	11		GENOMAD.161754.VP	9.028e-16	74	0	0	1	2561	Caudoviricetes	PF05521;COG5614;TIGR01563	Bacteriophage head-tail adaptor
GCA_010994335.1_ASM1099433v1_genomic	133400	133720	321	-1	0.514	11	GGA/GAG/AGG	GENOMAD.153367.VP	8.38e-32	120	0	0	1	2561	Caudoviricetes	PF05135;TIGR01560	Phage gp6-like head-tail connector protein
GCA_010994335.1_ASM1099433v1_genomic	133969	135183	1215	-1	0.555	11	GGAG/GAGG	GENOMAD.080602.VV	1.668e-07	56	0	0	1	2561	Caudoviricetes	PF05135;TIGR02215	phage conserved hypothetical protein, phiE125 gp8 family
GCA_010994335.1_ASM1099433v1_genomic	137049	138761	1713	-1	0.519	11	GGAG/GAGG	GENOMAD.194580.VP	8.568e-68	245	0	0	1	2561	Caudoviricetes	PF03354;PF05521;PF20441;COG4626;TIGR01563	Phage terminase-like protein, large subunit, contains N-terminal HTH domain
GCA_010994335.1_ASM1099433v1_genomic	138770	139246	477	-1	0.524	11	AGGAG	GENOMAD.123897.VV	4.152e-20	89	0	0	1	2561	Caudoviricetes	PF05119;COG3747;TIGR01558	Phage terminase, small subunit
GCA_010994335.1_ASM1099433v1_genomic	142280	142510	231	-1	0.602	11	AGxAG	GENOMAD.093981.VV	1.621e-05	43	0	0	1	2561	Caudoviricetes	PF15777;TIGR03655;COG1996	Tryptophan RNA-binding attenuator protein inhibitory protein
GCA_010994335.1_ASM1099433v1_genomic	142567	142992	426	-1	0.563	11	GGAGG	GENOMAD.006728.VV	6.875e-16	76	0	0	0	2561	Caudoviricetes	PF08774	VRR-NUC domain
GCA_010994335.1_ASM1099433v1_genomic	143395	143922	528	-1	0.549	11	GGA/GAG/AGG	GENOMAD.177083.VC	5.934e-10	60	0	0	1	2561	Caudoviricetes	PF06992	Replication protein P
GCA_010994335.1_ASM1099433v1_genomic	144062	145066	1005	-1	0.53	11		GENOMAD.191094.VC	6.68e-17	85	0	0	0	2561	Caudoviricetes	PF17948	DnaT DNA-binding domain
GCA_010994335.1_ASM1099433v1_genomic	145063	145833	771	-1	0.54	11	AGxAGG/AGGxGG	GENOMAD.135964.VP	7.634e-16	80	0	0	0	2561	Caudoviricetes	PF03374;COG3645	Phage antirepressor protein YoqD, KilAC domain
GCA_010994335.1_ASM1099433v1_genomic	146399	146854	456	1	0.52	11	GGAG/GAGG	GENOMAD.222303.VP	3.046e-10	60	0	0	0	2561	Caudoviricetes	PF06223;K10762	Minor tail protein T
GCA_010994335.1_ASM1099433v1_genomic	150581	150859	279	1	0.538	11	GGAG/GAGG	GENOMAD.136950.VV	3.087e-20	86	0	0	0	2561	Caudoviricetes	PF06806;COG3311	Putative excisionase (DUF1233)
GCA_010994335.1_ASM1099433v1_genomic	150889	151920	1032	1	0.539	11	GGA/GAG/AGG	GENOMAD.099267.VV	4.828e-23	104	0	0	0	2561	Caudoviricetes	PF00589;TIGR02224;COG4973;K03733	tyrosine recombinase XerC
GCA_010994335.1_ASM1099433v1_genomic	153594	153881	288	1	0.448	11	GGA/GAG/AGG	GENOMAD.102060.VV	7.692e-05	42	0	0	0	1	\	PF10765	Bacteriophage P22, NinX
GCA_010994335.1_ASM1099433v1_genomic	47265	48470	1206	-1	0.538	11	GGAG/GAGG	GENOMAD.099267.VV	4.501e-20	96	0	0	0	2561	Caudoviricetes	PF00589;TIGR02224;COG4973;K03733	tyrosine recombinase XerC
GCA_010994335.1_ASM1099433v1_genomic	48437	48634	198	-1	0.48	11	AGGAG	GENOMAD.136950.VV	5.023e-05	41	0	0	0	2561	Caudoviricetes	PF06806;COG3311	Putative excisionase (DUF1233)
GCA_010994335.1_ASM1099433v1_genomic	50369	50764	396	-1	0.409	11	GGAG/GAGG	GENOMAD.142160.VP	5.655e-14	70	0	0	0	2561	Caudoviricetes	PF09643;TIGR01671	YopX protein
GCA_010994335.1_ASM1099433v1_genomic	50841	51089	249	-1	0.442	11	AGGA	GENOMAD.153198.VP	2.165e-19	83	0	0	0	2561	Caudoviricetes	PF14083;K18948;COG0358;TIGR01391	PGDYG protein
GCA_010994335.1_ASM1099433v1_genomic	53010	53576	567	-1	0.45	11		GENOMAD.130422.VV	0.0003535	43	0	0	0	1	\	PF13744;COG5606;K18830;TIGR02612	Predicted DNA-binding protein, XRE-type HTH domain
GCA_010994335.1_ASM1099433v1_genomic	54458	54682	225	1	0.524	11	GGA/GAG/AGG	GENOMAD.222129.VP	0.0001681	40	0	0	0	2561	Caudoviricetes	PF01258	Prokaryotic dksA/traR C4-type zinc finger
GCA_010994335.1_ASM1099433v1_genomic	55619	56440	822	1	0.528	11	GGAG/GAGG	GENOMAD.146414.VP	1.005e-25	110	0	0	0	2561	Caudoviricetes	PF03374;COG3646;TIGR02681	Phage regulatory protein Rha
GCA_010994335.1_ASM1099433v1_genomic	56791	57411	621	1	0.531	11	AGGAG	GENOMAD.053934.VV	4.63e-18	85	0	0	0	2561	Caudoviricetes	PF02075;COG0817;TIGR00228	Holliday junction resolvasome RuvABC endonuclease subunit
GCA_010994335.1_ASM1099433v1_genomic	57504	57704	201	1	0.572	11	GGA/GAG/AGG	GENOMAD.093981.VV	0.0005985	38	0	0	1	2561	Caudoviricetes	PF15777;TIGR03655;COG1996	Tryptophan RNA-binding attenuator protein inhibitory protein
GCA_010994335.1_ASM1099433v1_genomic	60183	60551	369	1	0.485	11		GENOMAD.223982.VV	1.277e-09	57	0	0	0	2561	Caudoviricetes	PF08765;COG5566;K01994;TIGR00721	Transcriptional regulator, Middle operon regulator (Mor) family
GCA_010994335.1_ASM1099433v1_genomic	62162	62647	486	1	0.508	11	GGA/GAG/AGG	GENOMAD.218127.VP	2.63e-17	81	0	0	1	2561	Caudoviricetes	PF07471;COG4220;K22014;TIGR02043	Phage DNA packaging protein, Nu1 subunit of terminase
GCA_010994335.1_ASM1099433v1_genomic	62619	64490	1872	1	0.53	11	GGAGG	GENOMAD.095008.VP	3.319e-97	334	0	0	1	2561	Caudoviricetes	PF06141;PF05065;K21512;TIGR01554;COG5525	Phage minor tail protein U; Phage capsid family
GCA_010994335.1_ASM1099433v1_genomic	64508	65041	534	1	0.521	11	GGA/GAG/AGG	GENOMAD.114574.VV	1.275e-51	181	0	0	1	2561	Caudoviricetes	PF19645;PF04586;TIGR01543;COG3740	phage prohead protease, HK97 family
GCA_010994335.1_ASM1099433v1_genomic	65041	66591	1551	1	0.545	11	GGAG/GAGG	GENOMAD.096254.VV	5.002e-84	291	0	0	1	2561	Caudoviricetes	PF05136;TIGR01539;COG5511	phage portal protein, lambda family
GCA_010994335.1_ASM1099433v1_genomic	66539	68497	1959	1	0.558	11	GGxGG	GENOMAD.114574.VV	1.091e-107	366	0	0	1	2561	Caudoviricetes	PF19645;PF04586;TIGR01543;COG3740	phage prohead protease, HK97 family
GCA_010994335.1_ASM1099433v1_genomic	69066	69371	306	1	0.536	11	AGGAG	GENOMAD.044939.VV	1.234e-25	102	0	0	0	2561	Caudoviricetes	PF05354	Phage Head-Tail Attachment
GCA_010994335.1_ASM1099433v1_genomic	69364	69981	618	1	0.502	11	GGxGG	GENOMAD.076363.VV	1.859e-20	92	0	0	1	2561	Caudoviricetes	PF06763	Prophage minor tail protein Z (GPZ)
GCA_010994335.1_ASM1099433v1_genomic	69948	70487	540	1	0.535	11	GGA/GAG/AGG	GENOMAD.065897.VV	2.925e-24	102	0	0	1	2561	Caudoviricetes	PF08873;COG5003	\
GCA_010994335.1_ASM1099433v1_genomic	70484	71065	582	1	0.56	11	AGGAG	GENOMAD.119442.VP	9.255e-36	136	0	0	1	2561	Caudoviricetes	PF04717;COG4540;TIGR01644	Phage P2 baseplate assembly protein gpV
GCA_010994335.1_ASM1099433v1_genomic	71066	71365	300	-1	0.44	11		GENOMAD.179020.PC	3.992e-05	43	0	0	0	1	\	PF05016;COG3668;K19093	Plasmid stabilization system protein ParE
GCA_010994335.1_ASM1099433v1_genomic	71676	72071	396	1	0.571	11		GENOMAD.136378.VP	1.016e-24	101	0	0	1	2561	Caudoviricetes	PF05136;PF04965;TIGR01539;K06903;COG5511	phage portal protein, lambda family
GCA_010994335.1_ASM1099433v1_genomic	72068	72955	888	1	0.572	11	GGAG/GAGG	GENOMAD.105501.VV	9.4e-75	254	0	0	1	2561	Caudoviricetes	PF03434;COG3948	Phage-related baseplate assembly protein
GCA_010994335.1_ASM1099433v1_genomic	73085	74122	1038	1	0.582	11	GGA/GAG/AGG	GENOMAD.114503.VV	2.494e-32	132	0	0	1	2561	Caudoviricetes	PF09684;COG4385;TIGR01634	Bacteriophage P2-related tail formation protein
GCA_010994335.1_ASM1099433v1_genomic	75739	77022	1284	1	0.597	11	GGAG/GAGG	GENOMAD.078284.VV	1.553e-15	82	0	0	1	9067	Straboviridae	PF09089	Phage short tail fibre protein gp12, middle domain
GCA_010994335.1_ASM1099433v1_genomic	77640	78788	1149	1	0.553	11	GGAG/GAGG	GENOMAD.102019.VV	2.096e-97	324	0	0	1	2561	Caudoviricetes	PF10758;COG3497	Phage tail sheath protein FI
GCA_010994335.1_ASM1099433v1_genomic	78788	79297	510	1	0.539	11	AGGAG	GENOMAD.085346.VV	2.412e-09	58	0	0	1	2561	Caudoviricetes	PF04985;COG3498;TIGR01611;K06908	Phage tail tube protein FII
GCA_010994335.1_ASM1099433v1_genomic	79309	79563	255	1	0.486	11	AGGA	GENOMAD.140758.VV	1.064e-19	84	0	0	1	2561	Caudoviricetes	PF10109;COG4518	Phage tail assembly chaperone proteins, E, or 41 or 14
GCA_010994335.1_ASM1099433v1_genomic	81461	81859	399	1	0.529	11	AGGAG	GENOMAD.124222.VP	1.814e-35	132	0	0	0	2561	Caudoviricetes	K06906;COG3499	Phage protein U
GCA_010994335.1_ASM1099433v1_genomic	81837	82046	210	1	0.567	11	GGA/GAG/AGG	GENOMAD.159179.VP	1.626e-16	74	0	0	1	2561	Caudoviricetes	COG5004;K06370	P2-like prophage tail protein X
GCA_010994335.1_ASM1099433v1_genomic	82126	83121	996	1	0.539	11	GGA/GAG/AGG	GENOMAD.158351.VP	2.623e-43	164	0	0	1	2561	Caudoviricetes	PF05954;K06905;COG3500;TIGR03361	Phage protein D
GCA_010994335.1_ASM1099433v1_genomic	83125	83439	315	-1	0.559	11	GGAG/GAGG	GENOMAD.193222.VC	0.000234	41	0	0	0	1	\	PF18090;TIGR00673;COG1974;K22299	cyanase
GCA_010994325.1_ASM1099432v1_genomic	1	912	912	-1	0.516	11	GGAG/GAGG	GENOMAD.177355.VP	1.018e-24	108	0	0	1	2561	Caudoviricetes	PF11651;PF06576	P22 coat protein - gene protein 5
GCA_010994325.1_ASM1099432v1_genomic	913	1689	777	-1	0.516	11	GGAG/GAGG	GENOMAD.161221.VP	6.666e-26	110	0	0	1	2561	Caudoviricetes	PF04404;PF03237	ERF superfamily; Terminase large subunit, T4likevirus-type, N-terminal
GCA_010994325.1_ASM1099432v1_genomic	3743	4483	741	1	0.498	11	AGGAG	GENOMAD.213311.VP	4.501e-07	53	0	0	1	2561	Caudoviricetes	PF09681;TIGR01714	N-terminal phage replisome organiser (Phage_rep_org_N)
GCA_010994325.1_ASM1099432v1_genomic	4595	5320	726	1	0.59	11	GGA/GAG/AGG	GENOMAD.064205.VV	1.185e-13	73	0	0	1	1	\	PF06992	Replication protein P
GCA_010994325.1_ASM1099432v1_genomic	5409	5891	483	1	0.551	11	GGAGG	GENOMAD.111456.VP	1.109e-36	137	0	0	0	2561	Caudoviricetes	PF07105	\
GCA_010994325.1_ASM1099432v1_genomic	5905	7260	1356	1	0.552	11	AGxAGG/AGGxGG	GENOMAD.208994.VP	1.275e-46	178	0	0	0	2561	Caudoviricetes	PF00145;K21507;TIGR00675;COG0270	DNA-methyltransferase (dcm)
GCA_010994325.1_ASM1099432v1_genomic	8122	8418	297	1	0.465	11	GGAGG	GENOMAD.137354.PC	2.319e-10	58	0	0	0	1	\	PF05016;COG3668;TIGR02385;K19093	ParE toxin of type II toxin-antitoxin system, parDE
GCA_010994325.1_ASM1099432v1_genomic	8957	9364	408	1	0.483	11	GGA/GAG/AGG	GENOMAD.142153.VV	4.226e-19	85	0	0	0	1	\	PF11351	\
GCA_010994325.1_ASM1099432v1_genomic	9711	9977	267	1	0.464	11	3Base/5BMM	GENOMAD.181005.VV	4.753e-07	48	0	0	1	2561	Caudoviricetes	PF07141	Putative bacteriophage terminase small subunit
GCA_010994325.1_ASM1099432v1_genomic	9998	11068	1071	1	0.486	11	GGA/GAG/AGG	GENOMAD.177668.VP	3.01e-37	147	0	0	1	2561	Caudoviricetes	PF17289;COG5362	Phage terminase large subunit
GCA_010994325.1_ASM1099432v1_genomic	11948	12292	345	1	0.449	11	AGxAGG/AGGxGG	GENOMAD.010225.VV	1.327e-14	71	0	0	1	2561	Caudoviricetes	PF12236	Bacteriophage head to tail connecting protein
GCA_010994325.1_ASM1099432v1_genomic	12425	13000	576	1	0.411	11		GENOMAD.189812.PC	0.00037	43	0	0	0	1	\	PF05344;K07499;COG2826	Transposase and inactivated derivatives, IS30 family
GCA_010994325.1_ASM1099432v1_genomic	15151	15438	288	1	0.531	11	GGA/GAG/AGG	GENOMAD.151378.VP	1.084e-16	76	0	0	0	2561	Caudoviricetes	PF18857	Large polyvalent protein associated domain 38
GCA_010994325.1_ASM1099432v1_genomic	227	1195	969	-1	0.543	11	GGAGG	GENOMAD.042665.VV	1.482e-29	123	0	0	0	2561	Caudoviricetes	PF05037	\
GCA_010994325.1_ASM1099432v1_genomic	4710	5684	975	1	0.51	11	3Base/5BMM	GENOMAD.093505.VP	0.0001394	46	0	0	1	2561	Caudoviricetes	COG3941	Phage tail tape-measure protein, controls tail length
GCA_010994325.1_ASM1099432v1_genomic	1	438	438	1	0.486	11		GENOMAD.205800.VV	9.285e-14	70	0	0	0	2561	Caudoviricetes	PF07066;COG0817;TIGR00228	Holliday junction resolvasome RuvABC endonuclease subunit
GCA_010994325.1_ASM1099432v1_genomic	1113	2033	921	1	0.36	11	AGGAG	GENOMAD.169884.VV	1.446e-05	49	0	0	1	1	\	PF00863;TIGR02038;COG0265;K04772	periplasmic serine pepetdase DegS
GCA_010994325.1_ASM1099432v1_genomic	2163	2438	276	1	0.525	11	AGGA	GENOMAD.219094.VV	1.255e-13	67	0	0	0	1	\	PF10779	Haemolysin XhlA
GCA_010994325.1_ASM1099432v1_genomic	2443	2868	426	1	0.481	11	AGGA	GENOMAD.039329.VV	1.287e-17	81	0	0	0	2561	Caudoviricetes	PF01510;COG5632	N-acetylmuramoyl-L-alanine amidase CwlA
GCA_010994325.1_ASM1099432v1_genomic	2865	3233	369	1	0.531	11	GGAG/GAGG	GENOMAD.107081.VC	5.709e-27	107	0	0	0	2561	Caudoviricetes	PF11351	Holin of 3TMs, for gene-transfer release
GCA_010994325.1_ASM1099432v1_genomic	3236	3796	561	1	0.463	11	GGA/GAG/AGG	GENOMAD.178051.VP	2.537e-18	85	0	0	1	2561	Caudoviricetes	PF02195;PF17288;TIGR00180;COG1475	ParB/RepB/Spo0J family partition protein
GCA_010994325.1_ASM1099432v1_genomic	1856	2437	582	1	0.495	11	GGA/GAG/AGG	GENOMAD.176690.PC	9.145e-10	60	0	0	0	1	\	PF06629;COG3713;K07274	Outer membrane scaffolding protein for murein synthesis, MipA/OmpV family
GCA_010994325.1_ASM1099432v1_genomic	7471	8676	1206	1	0.371	11	AGxAGG/AGGxGG	GENOMAD.183224.PC	9.793e-14	76	0	0	0	1	\	PF13289;COG0846	SIR2-like domain
GCA_010994325.1_ASM1099432v1_genomic	15057	17072	2016	-1	0.422	11	GGA/GAG/AGG	GENOMAD.191441.PC	8.191e-11	68	0	0	0	2561	Caudoviricetes	PF13589;TIGR00585;COG0326	DNA mismatch repair protein MutL
GCA_010994325.1_ASM1099432v1_genomic	17668	19527	1860	-1	0.538	11	AGxAGG/AGGxGG	GENOMAD.215403.VP	7.226e-137	450	0	0	1	2561	Caudoviricetes	PF14594;COG4379	Mu-like prophage tail protein gpP
GCA_010994325.1_ASM1099432v1_genomic	25938	28937	3000	-1	0.524	11		GENOMAD.152059.VP	8.356e-112	390	0	0	1	2561	Caudoviricetes	COG3941	Phage tail tape-measure protein, controls tail length
GCA_010994325.1_ASM1099432v1_genomic	30571	31164	594	-1	0.493	11	GGA/GAG/AGG	GENOMAD.062539.VV	1.707e-17	83	0	0	1	2561	Caudoviricetes	PF06763	Prophage minor tail protein Z (GPZ)
GCA_010994325.1_ASM1099432v1_genomic	31472	32461	990	-1	0.537	11	AGGAG	GENOMAD.124233.VP	4.535e-81	274	0	0	1	2561	Caudoviricetes	PF03864	Phage major capsid protein E
GCA_010994325.1_ASM1099432v1_genomic	32526	32897	372	-1	0.54	11	AGGA	GENOMAD.126303.VV	2.884e-18	82	0	0	0	2561	Caudoviricetes	PF02924	Bacteriophage lambda head decoration protein D
GCA_010994325.1_ASM1099432v1_genomic	32939	33943	1005	-1	0.497	11	AGGA	GENOMAD.158277.VP	7.389e-39	151	0	0	0	2561	Caudoviricetes	PF00574;PF19602;K01358;TIGR00493;COG3904	ATP-dependent Clp endopeptidase, proteolytic subunit ClpP
GCA_010994325.1_ASM1099432v1_genomic	33930	35399	1470	-1	0.527	11	GGAG/GAGG	GENOMAD.116501.VP	4.342e-85	293	0	0	1	2561	Caudoviricetes	PF05136;TIGR01539;COG5511	phage portal protein, lambda family
GCA_010994325.1_ASM1099432v1_genomic	35402	35602	201	-1	0.532	11	GGA/GAG/AGG	GENOMAD.220917.VP	0.000266	39	0	0	0	1	\	PF19645	gpW
GCA_010994325.1_ASM1099432v1_genomic	35608	37455	1848	-1	0.509	11		GENOMAD.179152.VP	1.407e-93	323	0	0	1	2561	Caudoviricetes	PF20454;PF05876;K21512;COG5525	Phage terminase, large subunit GpA
GCA_010994325.1_ASM1099432v1_genomic	37719	38213	495	-1	0.523	11	GGA/GAG/AGG	GENOMAD.219648.VP	5.979e-18	83	0	0	1	2561	Caudoviricetes	PF07471;COG4220;K22014	Phage DNA packaging protein, Nu1 subunit of terminase
GCA_010994325.1_ASM1099432v1_genomic	39937	40839	903	-1	0.52	11		GENOMAD.207051.VV	8.773e-46	170	0	0	0	2561	Caudoviricetes	PF00583;COG3153;TIGR02406;K06718	Acetyltransferase (GNAT) family
GCA_010994325.1_ASM1099432v1_genomic	1	903	903	1	0.518	11		GENOMAD.207051.VV	1.929e-45	169	0	0	0	2561	Caudoviricetes	PF00583;COG3153;TIGR02406;K06718	Acetyltransferase (GNAT) family
GCA_010994325.1_ASM1099432v1_genomic	2665	3141	477	1	0.53	11	GGA/GAG/AGG	GENOMAD.219648.VP	2.372e-17	81	0	0	1	2561	Caudoviricetes	PF07471;COG4220;K22014	Phage DNA packaging protein, Nu1 subunit of terminase
GCA_010994325.1_ASM1099432v1_genomic	3739	5604	1866	1	0.509	11	GGA/GAG/AGG	GENOMAD.179152.VP	7.409e-95	327	0	0	1	2561	Caudoviricetes	PF20454;PF05876;K21512;COG5525	Phage terminase, large subunit GpA
GCA_010994325.1_ASM1099432v1_genomic	5610	5810	201	1	0.512	11	GGA/GAG/AGG	GENOMAD.220917.VP	0.000266	39	0	0	0	1	\	PF19645	gpW
GCA_010994325.1_ASM1099432v1_genomic	5813	6805	993	1	0.51	11	GGAG/GAGG	GENOMAD.136378.VP	2.689e-56	202	0	0	1	2561	Caudoviricetes	PF05136;PF04965;TIGR01539;K06903;COG5511	phage portal protein, lambda family
GCA_010994325.1_ASM1099432v1_genomic	42665	43309	645	1	0.504	11	AGGAG	GENOMAD.170846.VP	0.0002398	44	0	0	0	2561	Caudoviricetes	PF17948;PF13730;COG5529	Pyocin large subunit
GCA_010994325.1_ASM1099432v1_genomic	44598	45731	1134	-1	0.553	11	GGA/GAG/AGG	GENOMAD.137872.VV	2.701e-69	242	0	0	1	2561	Caudoviricetes	COG5377;TIGR03033	Phage-related protein, predicted endonuclease
GCA_010994325.1_ASM1099432v1_genomic	45835	46230	396	-1	0.495	11	GGA/GAG/AGG	GENOMAD.183790.VP	9.692e-07	49	0	0	1	2561	Caudoviricetes	PF14354;TIGR03655;COG3478	restriction alleviation protein, Lar family
GCA_010994325.1_ASM1099432v1_genomic	46815	48482	1668	-1	0.553	11	GGA/GAG/AGG	GENOMAD.153941.VV	1.444e-19	96	0	0	1	2561	Caudoviricetes	PF13479;K19789;TIGR01618	phage nucleotide-binding protein
GCA_010994325.1_ASM1099432v1_genomic	48487	49101	615	-1	0.356	11	AGGA	GENOMAD.126272.VV	5.361e-09	58	0	0	0	11831	Demerecviridae	PF10544	T5orf172 domain
GCA_010994325.1_ASM1099432v1_genomic	49149	49853	705	-1	0.538	11	GGAG/GAGG	GENOMAD.045569.VV	1.738e-23	102	0	0	0	2561	Caudoviricetes	PF05037	\
GCA_010994325.1_ASM1099432v1_genomic	49866	50624	759	-1	0.519	11		GENOMAD.020065.VV	2.87e-38	146	0	0	1	2561	Caudoviricetes	PF13479;TIGR01618;COG2087;K04484	phage nucleotide-binding protein
GCA_010994325.1_ASM1099432v1_genomic	51158	51658	501	-1	0.495	11	GGAG/GAGG	GENOMAD.179157.VV	0.0001126	44	0	0	0	1	\	PF18090;TIGR00673;K22300;COG5606	cyanase
GCA_010994325.1_ASM1099432v1_genomic	51794	53917	2124	1	0.533	11	GGAG/GAGG	GENOMAD.169139.VV	6.134e-20	98	0	0	0	2561	Caudoviricetes	PF09250	Bifunctional DNA primase/polymerase, N-terminal
GCA_010994325.1_ASM1099432v1_genomic	54705	55109	405	1	0.528	11	AGxAGG/AGGxGG	GENOMAD.154527.VP	3.71e-20	88	0	0	0	2561	Caudoviricetes	PF05866;K01160;COG4570	Holliday junction resolvase RusA (prophage-encoded endonuclease)
GCA_010994325.1_ASM1099432v1_genomic	56733	56981	249	1	0.345	11		GENOMAD.042080.VV	4.158e-06	45	0	0	0	1	\	PF10779	Haemolysin XhlA
GCA_010994325.1_ASM1099432v1_genomic	57510	57827	318	1	0.547	11		GENOMAD.079280.VV	3.726e-08	52	0	0	1	1	\	TIGR01558;COG3747	phage terminase, small subunit, putative, P27 family
GCA_010994325.1_ASM1099432v1_genomic	59106	59522	417	1	0.501	11	GGA/GAG/AGG	GENOMAD.192608.VV	2.069e-28	112	0	0	1	2561	Caudoviricetes	PF00959;PF16510;COG3772	Phage-related lysozyme (muramidase), GH24 family
GCA_010994325.1_ASM1099432v1_genomic	59728	61401	1674	1	0.553	11		GENOMAD.194580.VP	1.248e-70	253	0	0	1	2561	Caudoviricetes	PF03354;PF05521;PF20441;COG4626;TIGR01563	Phage terminase-like protein, large subunit, contains N-terminal HTH domain
GCA_010994325.1_ASM1099432v1_genomic	62635	63288	654	1	0.547	11	GGA/GAG/AGG	GENOMAD.210408.VV	1.099e-22	99	0	0	1	2561	Caudoviricetes	PF04586;COG3740;TIGR01543;K06904	Phage head maturation protease
GCA_010994325.1_ASM1099432v1_genomic	64565	64891	327	1	0.55	11	GGAG/GAGG	GENOMAD.213751.VP	3.45e-18	81	0	0	1	2561	Caudoviricetes	PF05135;TIGR01560	Phage gp6-like head-tail connector protein
GCA_010994325.1_ASM1099432v1_genomic	64888	65208	321	1	0.526	11	GGAGG	GENOMAD.161754.VP	7.061e-18	80	0	0	1	2561	Caudoviricetes	PF05521;COG5614;TIGR01563	Bacteriophage head-tail adaptor
GCA_010994325.1_ASM1099432v1_genomic	65208	65615	408	1	0.529	11	3Base/5BMM	GENOMAD.143108.VP	5.252e-06	47	0	0	1	2561	Caudoviricetes	PF11114;TIGR01725;COG5005	phage protein, HK97 gp10 family
GCA_010994325.1_ASM1099432v1_genomic	65612	66535	924	1	0.563	11		GENOMAD.066778.VV	9.218e-08	56	0	0	1	2561	Caudoviricetes	PF08873;COG5003	\
GCA_010994325.1_ASM1099432v1_genomic	66532	67119	588	1	0.594	11	AGGA/GGAG/GAGG	GENOMAD.119442.VP	8.469e-38	142	0	0	1	2561	Caudoviricetes	PF04717;COG4540;TIGR01644	Phage P2 baseplate assembly protein gpV
GCA_010994325.1_ASM1099432v1_genomic	67126	67464	339	1	0.581	11		GENOMAD.136378.VP	4.085e-18	81	0	0	1	2561	Caudoviricetes	PF05136;PF04965;TIGR01539;K06903;COG5511	phage portal protein, lambda family
GCA_010994325.1_ASM1099432v1_genomic	67461	68354	894	1	0.579	11	GGA/GAG/AGG	GENOMAD.105501.VV	3.846e-96	316	0	0	1	2561	Caudoviricetes	PF03434;COG3948	Phage-related baseplate assembly protein
GCA_010994325.1_ASM1099432v1_genomic	68351	68890	540	1	0.561	11	GGA/GAG/AGG	GENOMAD.114503.VV	4.357e-29	116	0	0	1	2561	Caudoviricetes	PF09684;COG4385;TIGR01634	Bacteriophage P2-related tail formation protein
GCA_010994325.1_ASM1099432v1_genomic	68887	69996	1110	1	0.527	11	3Base/5BMM	GENOMAD.032536.VV	4.034e-39	153	0	0	1	2561	Caudoviricetes	COG5301	Phage-related tail fibre protein
GCA_010994325.1_ASM1099432v1_genomic	69996	70532	537	1	0.574	11	GGAG/GAGG	GENOMAD.091509.VV	1.134e-14	74	0	0	1	2561	Caudoviricetes	PF02413	Caudovirales tail fibre assembly protein, lambda gpK
GCA_010994325.1_ASM1099432v1_genomic	70529	70930	402	1	0.525	11	AGxAGG/AGGxGG	GENOMAD.043915.VV	0.000546	41	0	0	0	2561	Caudoviricetes	PF10651	\
GCA_010994325.1_ASM1099432v1_genomic	74262	75416	1155	1	0.573	11	AGGA	GENOMAD.102019.VV	4.493e-88	297	0	0	1	2561	Caudoviricetes	PF10758;COG3497	Phage tail sheath protein FI
GCA_010994325.1_ASM1099432v1_genomic	75416	75919	504	1	0.552	11	GGAG/GAGG	GENOMAD.222086.VV	4.807e-10	60	0	0	1	2561	Caudoviricetes	PF04985;K06908;TIGR01611;COG3498	phage contractile tail tube protein, P2 family
GCA_010994325.1_ASM1099432v1_genomic	75995	76240	246	1	0.537	11		GENOMAD.140758.VV	1.436e-15	72	0	0	1	2561	Caudoviricetes	PF10109;COG4518	Phage tail assembly chaperone proteins, E, or 41 or 14
GCA_010994325.1_ASM1099432v1_genomic	77906	78367	462	1	0.571	11	GGA/GAG/AGG	GENOMAD.124222.VP	7.657e-20	88	0	0	0	2561	Caudoviricetes	K06906;COG3499	Phage protein U
GCA_010994325.1_ASM1099432v1_genomic	78364	78570	207	1	0.527	11	GGA/GAG/AGG	GENOMAD.159179.VP	1.388e-10	57	0	0	1	2561	Caudoviricetes	COG5004;K06370	P2-like prophage tail protein X
GCA_010994325.1_ASM1099432v1_genomic	78574	79554	981	1	0.547	11	GGA/GAG/AGG	GENOMAD.158351.VP	3.198e-51	187	0	0	1	2561	Caudoviricetes	PF05954;K06905;COG3500;TIGR03361	Phage protein D
GCA_010994325.1_ASM1099432v1_genomic	81844	82044	201	-1	0.488	11	AGxAGG/AGGxGG	GENOMAD.226504.VP	8.097e-08	49	0	0	0	1	\	PF06806;COG3311;TIGR01764	Predicted DNA-binding transcriptional regulator AlpA
GCA_010994325.1_ASM1099432v1_genomic	47222	47473	252	1	0.496	11	GGAG/GAGG	GENOMAD.113245.VV	6.155e-10	56	0	0	0	2561	Caudoviricetes	PF04606;TIGR04165	Ogr/Delta-like zinc finger
GCA_010994325.1_ASM1099432v1_genomic	49887	50864	978	-1	0.513	11	GGA/GAG/AGG	GENOMAD.142806.VV	4.482e-07	54	0	0	0	2561	Caudoviricetes	PF10548	\
GCA_010994325.1_ASM1099432v1_genomic	53445	55058	1614	-1	0.527	11		GENOMAD.209614.VP	2.748e-39	158	0	0	1	2561	Caudoviricetes	PF05954;K06905;COG3500;TIGR03361	Phage protein D
GCA_010994325.1_ASM1099432v1_genomic	55055	55462	408	-1	0.49	11	GGA/GAG/AGG	GENOMAD.225109.VP	2.521e-05	45	0	0	0	1	\	PF09035;COG3311;TIGR01764;K07499	Predicted DNA-binding transcriptional regulator AlpA
GCA_010994325.1_ASM1099432v1_genomic	55554	56192	639	1	0.477	11	AGxAGG/AGGxGG	GENOMAD.212346.VP	0.0002339	44	0	0	1	2561	Caudoviricetes	PF16452;PF06892;COG1974	Bacteriophage CI repressor C-terminal domain; Phage regulatory protein CII (CP76)
GCA_010994325.1_ASM1099432v1_genomic	56532	57455	924	1	0.407	11		GENOMAD.225737.VP	1.993e-16	83	0	0	0	2561	Caudoviricetes	PF00589;TIGR02249;COG4974;K03733	integron integrase
GCA_010994325.1_ASM1099432v1_genomic	70047	70361	315	1	0.562	11	GGAG/GAGG	GENOMAD.193222.VC	0.000234	41	0	0	0	1	\	PF18090;TIGR00673;COG1974;K22299	cyanase
GCA_010994325.1_ASM1099432v1_genomic	70365	71360	996	-1	0.539	11	GGA/GAG/AGG	GENOMAD.158351.VP	2.623e-43	164	0	0	1	2561	Caudoviricetes	PF05954;K06905;COG3500;TIGR03361	Phage protein D
GCA_010994325.1_ASM1099432v1_genomic	71440	71649	210	-1	0.571	11	GGA/GAG/AGG	GENOMAD.159179.VP	1.626e-16	74	0	0	1	2561	Caudoviricetes	COG5004;K06370	P2-like prophage tail protein X
GCA_010994325.1_ASM1099432v1_genomic	71627	72025	399	-1	0.531	11	AGGAG	GENOMAD.124222.VP	1.814e-35	132	0	0	0	2561	Caudoviricetes	K06906;COG3499	Phage protein U
GCA_010994325.1_ASM1099432v1_genomic	73923	74177	255	-1	0.478	11	AGGA	GENOMAD.140758.VV	1.064e-19	84	0	0	1	2561	Caudoviricetes	PF10109;COG4518	Phage tail assembly chaperone proteins, E, or 41 or 14
GCA_010994325.1_ASM1099432v1_genomic	74189	74698	510	-1	0.541	11	AGGAG	GENOMAD.085346.VV	2.412e-09	58	0	0	1	2561	Caudoviricetes	PF04985;COG3498;TIGR01611;K06908	Phage tail tube protein FII
GCA_010994325.1_ASM1099432v1_genomic	74698	75846	1149	-1	0.552	11	GGAG/GAGG	GENOMAD.102019.VV	2.096e-97	324	0	0	1	2561	Caudoviricetes	PF10758;COG3497	Phage tail sheath protein FI
GCA_010994325.1_ASM1099432v1_genomic	76464	77747	1284	-1	0.598	11	GGAG/GAGG	GENOMAD.078284.VV	1.553e-15	82	0	0	1	9067	Straboviridae	PF09089	Phage short tail fibre protein gp12, middle domain
GCA_010994325.1_ASM1099432v1_genomic	79364	80401	1038	-1	0.583	11	GGA/GAG/AGG	GENOMAD.114503.VV	2.494e-32	132	0	0	1	2561	Caudoviricetes	PF09684;COG4385;TIGR01634	Bacteriophage P2-related tail formation protein
GCA_010994325.1_ASM1099432v1_genomic	80531	81418	888	-1	0.572	11	GGAG/GAGG	GENOMAD.105501.VV	9.4e-75	254	0	0	1	2561	Caudoviricetes	PF03434;COG3948	Phage-related baseplate assembly protein
GCA_010994325.1_ASM1099432v1_genomic	81415	81810	396	-1	0.573	11		GENOMAD.136378.VP	1.016e-24	101	0	0	1	2561	Caudoviricetes	PF05136;PF04965;TIGR01539;K06903;COG5511	phage portal protein, lambda family
GCA_010994325.1_ASM1099432v1_genomic	82121	82420	300	1	0.437	11		GENOMAD.179020.PC	3.992e-05	43	0	0	0	1	\	PF05016;COG3668;K19093	Plasmid stabilization system protein ParE
GCA_010994325.1_ASM1099432v1_genomic	82421	83002	582	-1	0.562	11	AGGAG	GENOMAD.119442.VP	9.255e-36	136	0	0	1	2561	Caudoviricetes	PF04717;COG4540;TIGR01644	Phage P2 baseplate assembly protein gpV
GCA_010994325.1_ASM1099432v1_genomic	82999	83538	540	-1	0.533	11	GGA/GAG/AGG	GENOMAD.065897.VV	2.925e-24	102	0	0	1	2561	Caudoviricetes	PF08873;COG5003	\
GCA_010994325.1_ASM1099432v1_genomic	83505	84122	618	-1	0.5	11	GGxGG	GENOMAD.076363.VV	1.859e-20	92	0	0	1	2561	Caudoviricetes	PF06763	Prophage minor tail protein Z (GPZ)
GCA_010994325.1_ASM1099432v1_genomic	84115	84420	306	-1	0.536	11	AGGAG	GENOMAD.044939.VV	1.234e-25	102	0	0	0	2561	Caudoviricetes	PF05354	Phage Head-Tail Attachment
GCA_010994325.1_ASM1099432v1_genomic	84989	86947	1959	-1	0.557	11	GGxGG	GENOMAD.114574.VV	1.091e-107	366	0	0	1	2561	Caudoviricetes	PF19645;PF04586;TIGR01543;COG3740	phage prohead protease, HK97 family
GCA_010994325.1_ASM1099432v1_genomic	86895	88445	1551	-1	0.545	11	GGAG/GAGG	GENOMAD.096254.VV	5.002e-84	291	0	0	1	2561	Caudoviricetes	PF05136;TIGR01539;COG5511	phage portal protein, lambda family
GCA_010994325.1_ASM1099432v1_genomic	88445	88978	534	-1	0.519	11	GGA/GAG/AGG	GENOMAD.114574.VV	1.275e-51	181	0	0	1	2561	Caudoviricetes	PF19645;PF04586;TIGR01543;COG3740	phage prohead protease, HK97 family
GCA_010994325.1_ASM1099432v1_genomic	88996	90867	1872	-1	0.53	11	GGAGG	GENOMAD.095008.VP	3.319e-97	334	0	0	1	2561	Caudoviricetes	PF06141;PF05065;K21512;TIGR01554;COG5525	Phage minor tail protein U; Phage capsid family
GCA_010994325.1_ASM1099432v1_genomic	90839	91324	486	-1	0.508	11	GGA/GAG/AGG	GENOMAD.218127.VP	2.63e-17	81	0	0	1	2561	Caudoviricetes	PF07471;COG4220;K22014;TIGR02043	Phage DNA packaging protein, Nu1 subunit of terminase
GCA_010994325.1_ASM1099432v1_genomic	92935	93303	369	-1	0.488	11		GENOMAD.223982.VV	1.277e-09	57	0	0	0	2561	Caudoviricetes	PF08765;COG5566;K01994;TIGR00721	Transcriptional regulator, Middle operon regulator (Mor) family
GCA_010994325.1_ASM1099432v1_genomic	95782	95982	201	-1	0.572	11	GGA/GAG/AGG	GENOMAD.093981.VV	0.0005985	38	0	0	1	2561	Caudoviricetes	PF15777;TIGR03655;COG1996	Tryptophan RNA-binding attenuator protein inhibitory protein
GCA_010994325.1_ASM1099432v1_genomic	96075	96695	621	-1	0.531	11	AGGAG	GENOMAD.053934.VV	4.63e-18	85	0	0	0	2561	Caudoviricetes	PF02075;COG0817;TIGR00228	Holliday junction resolvasome RuvABC endonuclease subunit
GCA_010994325.1_ASM1099432v1_genomic	97046	97867	822	-1	0.528	11	GGAG/GAGG	GENOMAD.146414.VP	1.005e-25	110	0	0	0	2561	Caudoviricetes	PF03374;COG3646;TIGR02681	Phage regulatory protein Rha
GCA_010994325.1_ASM1099432v1_genomic	98804	99028	225	-1	0.524	11	GGA/GAG/AGG	GENOMAD.222129.VP	0.0001681	40	0	0	0	2561	Caudoviricetes	PF01258	Prokaryotic dksA/traR C4-type zinc finger
GCA_010994325.1_ASM1099432v1_genomic	99910	100476	567	1	0.448	11		GENOMAD.130422.VV	0.0003535	43	0	0	0	1	\	PF13744;COG5606;K18830;TIGR02612	Predicted DNA-binding protein, XRE-type HTH domain
GCA_010994325.1_ASM1099432v1_genomic	102397	102645	249	1	0.442	11	AGGA	GENOMAD.153198.VP	2.165e-19	83	0	0	0	2561	Caudoviricetes	PF14083;K18948;COG0358;TIGR01391	PGDYG protein
GCA_010994325.1_ASM1099432v1_genomic	102722	103117	396	1	0.409	11	GGAG/GAGG	GENOMAD.142160.VP	5.655e-14	70	0	0	0	2561	Caudoviricetes	PF09643;TIGR01671	YopX protein
GCA_010994325.1_ASM1099432v1_genomic	104852	105049	198	1	0.485	11	AGGAG	GENOMAD.136950.VV	5.023e-05	41	0	0	0	2561	Caudoviricetes	PF06806;COG3311	Putative excisionase (DUF1233)
GCA_010994325.1_ASM1099432v1_genomic	105016	106221	1206	1	0.538	11	GGAG/GAGG	GENOMAD.099267.VV	4.501e-20	96	0	0	0	2561	Caudoviricetes	PF00589;TIGR02224;COG4973;K03733	tyrosine recombinase XerC
GCA_010994325.1_ASM1099432v1_genomic	36621	36908	288	-1	0.448	11	GGA/GAG/AGG	GENOMAD.102060.VV	7.692e-05	42	0	0	0	1	\	PF10765	Bacteriophage P22, NinX
GCA_010994325.1_ASM1099432v1_genomic	38582	39613	1032	-1	0.539	11	GGA/GAG/AGG	GENOMAD.099267.VV	4.828e-23	104	0	0	0	2561	Caudoviricetes	PF00589;TIGR02224;COG4973;K03733	tyrosine recombinase XerC
GCA_010994325.1_ASM1099432v1_genomic	39643	39921	279	-1	0.541	11	GGAG/GAGG	GENOMAD.136950.VV	3.087e-20	86	0	0	0	2561	Caudoviricetes	PF06806;COG3311	Putative excisionase (DUF1233)
GCA_010994325.1_ASM1099432v1_genomic	43648	44103	456	-1	0.524	11	GGAG/GAGG	GENOMAD.222303.VP	3.046e-10	60	0	0	0	2561	Caudoviricetes	PF06223;K10762	Minor tail protein T
GCA_010994325.1_ASM1099432v1_genomic	44669	45439	771	1	0.54	11	AGxAGG/AGGxGG	GENOMAD.135964.VP	7.634e-16	80	0	0	0	2561	Caudoviricetes	PF03374;COG3645	Phage antirepressor protein YoqD, KilAC domain
GCA_010994325.1_ASM1099432v1_genomic	45436	46440	1005	1	0.53	11		GENOMAD.191094.VC	6.68e-17	85	0	0	0	2561	Caudoviricetes	PF17948	DnaT DNA-binding domain
GCA_010994325.1_ASM1099432v1_genomic	46580	47107	528	1	0.549	11	GGA/GAG/AGG	GENOMAD.177083.VC	5.934e-10	60	0	0	1	2561	Caudoviricetes	PF06992	Replication protein P
GCA_010994325.1_ASM1099432v1_genomic	47510	47935	426	1	0.559	11	GGAGG	GENOMAD.006728.VV	6.875e-16	76	0	0	0	2561	Caudoviricetes	PF08774	VRR-NUC domain
GCA_010994325.1_ASM1099432v1_genomic	47992	48222	231	1	0.606	11	AGxAG	GENOMAD.093981.VV	1.621e-05	43	0	0	1	2561	Caudoviricetes	PF15777;TIGR03655;COG1996	Tryptophan RNA-binding attenuator protein inhibitory protein
GCA_010994325.1_ASM1099432v1_genomic	51256	51732	477	1	0.52	11	AGGAG	GENOMAD.123897.VV	4.152e-20	89	0	0	1	2561	Caudoviricetes	PF05119;COG3747;TIGR01558	Phage terminase, small subunit
GCA_010994325.1_ASM1099432v1_genomic	51741	53453	1713	1	0.519	11	GGAG/GAGG	GENOMAD.194580.VP	8.568e-68	245	0	0	1	2561	Caudoviricetes	PF03354;PF05521;PF20441;COG4626;TIGR01563	Phage terminase-like protein, large subunit, contains N-terminal HTH domain
GCA_010994325.1_ASM1099432v1_genomic	55319	56533	1215	1	0.556	11	GGAG/GAGG	GENOMAD.080602.VV	1.668e-07	56	0	0	1	2561	Caudoviricetes	PF05135;TIGR02215	phage conserved hypothetical protein, phiE125 gp8 family
GCA_010994325.1_ASM1099432v1_genomic	56782	57102	321	1	0.514	11	GGA/GAG/AGG	GENOMAD.153367.VP	8.38e-32	120	0	0	1	2561	Caudoviricetes	PF05135;TIGR01560	Phage gp6-like head-tail connector protein
GCA_010994325.1_ASM1099432v1_genomic	57099	57422	324	1	0.491	11		GENOMAD.161754.VP	9.028e-16	74	0	0	1	2561	Caudoviricetes	PF05521;COG5614;TIGR01563	Bacteriophage head-tail adaptor
GCA_010994325.1_ASM1099432v1_genomic	57419	57883	465	1	0.533	11	AGGA/GGAG/GAGG	GENOMAD.216271.VP	3.587e-20	89	0	0	1	1	\	PF11114;TIGR01725;COG5005	phage protein, HK97 gp10 family
GCA_010994325.1_ASM1099432v1_genomic	58984	60441	1458	1	0.573	11	AGGA	GENOMAD.108416.VP	1.816e-179	567	0	0	1	2561	Caudoviricetes	PF11863;COG4386	Mu-like prophage tail sheath protein gpL
GCA_010994325.1_ASM1099432v1_genomic	60483	60851	369	1	0.526	11	AGGAG	GENOMAD.129884.VP	9.452e-30	115	0	0	1	2561	Caudoviricetes	PF10618	Phage tail tube protein
GCA_010994325.1_ASM1099432v1_genomic	60851	61162	312	1	0.551	11	GGAG/GAGG	GENOMAD.073439.VV	8.473e-07	48	0	0	1	2561	Caudoviricetes	PF10109;COG4518	Phage tail assembly chaperone proteins, E, or 41 or 14
GCA_010994325.1_ASM1099432v1_genomic	61286	62911	1626	1	0.55	11	GGA/GAG/AGG	GENOMAD.128854.VP	6.71e-31	132	0	0	1	2561	Caudoviricetes	COG3941	Phage tail tape-measure protein, controls tail length
GCA_010994325.1_ASM1099432v1_genomic	62913	64133	1221	1	0.581	11	AGGAG	GENOMAD.120532.VP	5.109e-61	219	0	0	0	2561	Caudoviricetes	PF07157;COG4228	Mu-like prophage DNA circulation protein
GCA_010994325.1_ASM1099432v1_genomic	64126	65166	1041	1	0.555	11	GGA/GAG/AGG	GENOMAD.219885.VP	1.666e-92	308	0	0	1	2561	Caudoviricetes	PF05954;COG4379;TIGR03361;K06905	Mu-like prophage tail protein gpP
GCA_010994325.1_ASM1099432v1_genomic	65180	65680	501	1	0.525	11		GENOMAD.221952.VV	1.131e-20	91	0	0	1	2561	Caudoviricetes	PF06890;COG4384;TIGR01644	Mu-like prophage protein gp45
GCA_010994325.1_ASM1099432v1_genomic	65677	66144	468	1	0.547	11	GGAG/GAGG	GENOMAD.108660.VV	8.929e-19	85	0	0	1	2561	Caudoviricetes	PF07409;COG4381;K21530	Phage protein GP46
GCA_010994325.1_ASM1099432v1_genomic	66150	67220	1071	1	0.573	11	AGGAG	GENOMAD.097185.VP	1.106e-44	169	0	0	1	2561	Caudoviricetes	PF04865;COG3299	Baseplate J-like protein
GCA_010994325.1_ASM1099432v1_genomic	67211	67807	597	1	0.553	11	GGAGG	GENOMAD.129874.VP	4.819e-46	166	0	0	1	2561	Caudoviricetes	PF10076;COG3778;TIGR02242	Uncharacterized protein YmfQ in lambdoid prophage, DUF2313 family
GCA_010994325.1_ASM1099432v1_genomic	67827	68621	795	1	0.511	11	GGAG/GAGG	GENOMAD.133121.VP	8.977e-16	80	0	0	1	2561	Caudoviricetes	COG4675	\
GCA_010994325.1_ASM1099432v1_genomic	68634	69365	732	1	0.52	11	AGGA	GENOMAD.140378.VP	9.804e-08	55	0	0	1	2561	Caudoviricetes	PF02413	\
GCA_010994325.1_ASM1099432v1_genomic	69376	69690	315	-1	0.562	11	GGAG/GAGG	GENOMAD.193222.VC	0.0001055	42	0	0	0	1	\	PF18090;TIGR00673;COG1974;K22299	cyanase
GCA_010994325.1_ASM1099432v1_genomic	71424	71816	393	-1	0.443	11	AGGA	GENOMAD.085971.VV	1.552e-10	60	0	0	1	1	\	PF05119;COG3747;TIGR01558	Phage terminase, small subunit
GCA_010994325.1_ASM1099432v1_genomic	74275	75255	981	-1	0.52	11	GGxGG	GENOMAD.223589.VP	0.0005896	44	0	0	1	2561	Caudoviricetes	PF08273;COG4643;TIGR01391	Uncharacterized domain associated with phage/plasmid primase
GCA_010994325.1_ASM1099432v1_genomic	76429	76629	201	-1	0.522	11	GGAG/GAGG	GENOMAD.225109.VP	1.818e-07	48	0	0	0	1	\	PF09035;COG3311;TIGR01764;K07499	Predicted DNA-binding transcriptional regulator AlpA
GCA_010994325.1_ASM1099432v1_genomic	20882	22588	1707	-1	0.493	11	GGA/GAG/AGG	GENOMAD.153941.VV	7.268e-49	188	0	0	1	2561	Caudoviricetes	PF13479;K19789;TIGR01618	phage nucleotide-binding protein
GCA_010994325.1_ASM1099432v1_genomic	23070	24122	1053	-1	0.502	11	GGA/GAG/AGG	GENOMAD.161548.VV	4.413e-59	211	0	0	0	2561	Caudoviricetes	PF01930;TIGR00372;COG1468	CRISPR-associated protein Cas4
GCA_010994325.1_ASM1099432v1_genomic	24172	24681	510	-1	0.529	11	AGGAG	GENOMAD.042665.VV	1.034e-32	126	0	0	0	2561	Caudoviricetes	PF05037	\
GCA_010994325.1_ASM1099432v1_genomic	24697	25467	771	-1	0.505	11	GGAGG	GENOMAD.153941.VV	2.853e-51	184	0	0	1	2561	Caudoviricetes	PF13479;K19789;TIGR01618	phage nucleotide-binding protein
GCA_010994325.1_ASM1099432v1_genomic	26338	26958	621	-1	0.502	11	AGGA	GENOMAD.179157.VV	2.3e-05	47	0	0	0	1	\	PF18090;TIGR00673;K22300;COG5606	cyanase
GCA_010994325.1_ASM1099432v1_genomic	27393	29390	1998	1	0.501	11	AGGA	GENOMAD.112765.VV	2.707e-09	63	0	0	0	2561	Caudoviricetes	PF13148;PF09250	Bifunctional DNA primase/polymerase, N-terminal
GCA_002864045.1_ASM286404v1_genomic	1986	2960	975	-1	0.51	11	3Base/5BMM	GENOMAD.093505.VP	0.0001394	46	0	0	1	2561	Caudoviricetes	COG3941	Phage tail tape-measure protein, controls tail length
GCA_002864045.1_ASM286404v1_genomic	3005	3682	678	-1	0.543	11	AGGAG/GGAGG	GENOMAD.092129.VV	1.818e-12	69	0	0	1	2561	Caudoviricetes	COG3941	Phage tail tape-measure protein, controls tail length
GCA_002864045.1_ASM286404v1_genomic	6479	7447	969	1	0.544	11	GGAGG	GENOMAD.042665.VV	1.482e-29	123	0	0	0	2561	Caudoviricetes	PF05037	\
GCA_002864045.1_ASM286404v1_genomic	7667	8722	1056	1	0.498	11	GGA/GAG/AGG	GENOMAD.161548.VV	1.004e-58	210	0	0	0	2561	Caudoviricetes	PF01930;TIGR00372;COG1468	CRISPR-associated protein Cas4
GCA_002864045.1_ASM286404v1_genomic	10300	10545	246	-1	0.52	11	AGGAG	GENOMAD.180490.PC	4.835e-26	102	0	0	0	1	\	PF03693;TIGR02606;COG3609;K07722	putative addiction module antidote protein, CC2985 family
GCA_002864045.1_ASM286404v1_genomic	10874	11227	354	-1	0.517	11	AGGAG	GENOMAD.030441.VV	6.104e-16	75	0	0	0	2561	Caudoviricetes	PF10651	\
GCA_002864045.1_ASM286404v1_genomic	11227	11832	606	-1	0.543	11	GGAGG	GENOMAD.109458.VV	2.474e-26	109	0	0	1	2561	Caudoviricetes	PF20387	\
GCA_002864045.1_ASM286404v1_genomic	11833	12486	654	-1	0.52	11	GGA/GAG/AGG	GENOMAD.104143.VP	3.481e-29	118	0	0	1	2561	Caudoviricetes	PF20387	\
GCA_002864045.1_ASM286404v1_genomic	12873	13739	867	-1	0.528	11	AGGA	GENOMAD.088468.VV	8.405e-40	152	0	0	1	2561	Caudoviricetes	PF11651;TIGR04387;COG4653	P22 coat protein - gene protein 5
GCA_002864045.1_ASM286404v1_genomic	15076	17115	2040	-1	0.521	11	AGGA	GENOMAD.004274.VV	3.262e-100	345	0	0	1	2561	Caudoviricetes	PF12236	Bacteriophage head to tail connecting protein
GCA_002864045.1_ASM286404v1_genomic	17230	17814	585	-1	0.513	11	AGGA/GGAG/GAGG	GENOMAD.170348.VP	1.804e-37	141	0	0	1	2561	Caudoviricetes	COG5362	Phage terminase large subunit
GCA_002864045.1_ASM286404v1_genomic	197	748	552	1	0.563	11	AGGA	GENOMAD.069519.VV	3.335e-10	61	0	0	0	2561	Caudoviricetes	PF13730;PF06926;COG5529;TIGR02812	Pyocin large subunit
GCA_002864045.1_ASM286404v1_genomic	699	1256	558	1	0.609	11		GENOMAD.064205.VV	3.181e-13	70	0	0	1	1	\	PF06992	Replication protein P
GCA_002864045.1_ASM286404v1_genomic	1345	1827	483	1	0.547	11	GGAGG	GENOMAD.111456.VP	4.994e-37	138	0	0	0	2561	Caudoviricetes	PF07105	\
GCA_002864045.1_ASM286404v1_genomic	1841	3196	1356	1	0.552	11	AGxAGG/AGGxGG	GENOMAD.208994.VP	1.263e-47	181	0	0	0	2561	Caudoviricetes	PF00145;K21507;TIGR00675;COG0270	DNA-methyltransferase (dcm)
GCA_002864045.1_ASM286404v1_genomic	4058	4354	297	1	0.468	11	GGAGG	GENOMAD.137354.PC	1.04e-10	59	0	0	0	1	\	PF05016;COG3668;TIGR02385;K19093	ParE toxin of type II toxin-antitoxin system, parDE
GCA_002864045.1_ASM286404v1_genomic	4893	5300	408	1	0.468	11	GGA/GAG/AGG	GENOMAD.142153.VV	9.382e-19	84	0	0	0	1	\	PF11351	\
GCA_002864045.1_ASM286404v1_genomic	5608	5913	306	1	0.487	11	GGA/GAG/AGG	GENOMAD.181005.VV	3.537e-07	49	0	0	1	2561	Caudoviricetes	PF07141	Putative bacteriophage terminase small subunit
GCA_002864045.1_ASM286404v1_genomic	5889	6320	432	1	0.479	11		GENOMAD.111208.VP	3.92e-14	71	0	0	1	2561	Caudoviricetes	PF20441	Terminase large subunit, endonuclease domain
GCA_002864045.1_ASM286404v1_genomic	7628	8227	600	1	0.508	11	AGGA/GGAG/GAGG	GENOMAD.010225.VV	6.22e-23	99	0	0	1	2561	Caudoviricetes	PF12236	Bacteriophage head to tail connecting protein
GCA_002864045.1_ASM286404v1_genomic	11077	11364	288	1	0.538	11	GGA/GAG/AGG	GENOMAD.151378.VP	3.931e-19	83	0	0	0	2561	Caudoviricetes	PF18857	Large polyvalent protein associated domain 38
GCA_002864045.1_ASM286404v1_genomic	12280	12681	402	1	0.425	11	GGA/GAG/AGG	GENOMAD.199421.VV	0.0002501	42	0	0	0	2561	Caudoviricetes	K19370	\
GCA_002864045.1_ASM286404v1_genomic	13293	15056	1764	1	0.409	11	AGGA	GENOMAD.215556.PC	0.0007012	45	0	0	0	1	\	PF14082	\
GCA_002864045.1_ASM286404v1_genomic	18624	19046	423	-1	0.534	11	GGA/GAG/AGG	GENOMAD.215403.VP	1.19e-43	156	0	0	1	2561	Caudoviricetes	PF14594;COG4379	Mu-like prophage tail protein gpP
GCA_002864045.1_ASM286404v1_genomic	19237	20460	1224	-1	0.515	11		GENOMAD.215403.VP	1.747e-67	238	0	0	1	2561	Caudoviricetes	PF14594;COG4379	Mu-like prophage tail protein gpP
GCA_002864045.1_ASM286404v1_genomic	23499	25583	2085	-1	0.535	11	3Base/5BMM	GENOMAD.215403.VP	1.314e-130	435	0	0	1	2561	Caudoviricetes	PF14594;COG4379	Mu-like prophage tail protein gpP
GCA_002864045.1_ASM286404v1_genomic	29525	30871	1347	-1	0.512	11		GENOMAD.152059.VP	1.657e-102	342	0	0	1	2561	Caudoviricetes	COG3941	Phage tail tape-measure protein, controls tail length
GCA_002864045.1_ASM286404v1_genomic	1	861	861	-1	0.51	11		GENOMAD.028424.VV	1.326e-44	166	0	0	1	2561	Caudoviricetes	PF05876;PF14058;COG5525	Phage terminase, large subunit GpA
GCA_002864045.1_ASM286404v1_genomic	837	1259	423	-1	0.478	11	AGxAG	GENOMAD.192935.VP	2.163e-10	60	0	0	1	2561	Caudoviricetes	PF07141;COG2826;TIGR02844	Putative bacteriophage terminase small subunit
GCA_002864045.1_ASM286404v1_genomic	1450	1857	408	-1	0.468	11	GGA/GAG/AGG	GENOMAD.142153.VV	4.226e-19	85	0	0	0	1	\	PF11351	\
GCA_002864045.1_ASM286404v1_genomic	3215	3526	312	-1	0.519	11	GGA/GAG/AGG	GENOMAD.027140.VV	1.661e-23	96	0	0	0	2561	Caudoviricetes	PF16786	Recombination enhancement, RecA-dependent nuclease
GCA_002864045.1_ASM286404v1_genomic	3534	4037	504	-1	0.518	11	GGA/GAG/AGG	GENOMAD.111456.VP	1.351e-28	114	0	0	0	2561	Caudoviricetes	PF07105	\
GCA_002864045.1_ASM286404v1_genomic	4123	4578	456	-1	0.577	11		GENOMAD.177083.VC	6.303e-11	62	0	0	1	2561	Caudoviricetes	PF06992	Replication protein P
GCA_002864045.1_ASM286404v1_genomic	6805	7296	492	-1	0.557	11	AGxAGG/AGGxGG	GENOMAD.178134.VP	1.569e-14	73	0	0	0	2561	Caudoviricetes	PF05866;COG4570;K01160	Endodeoxyribonuclease RusA
GCA_002864045.1_ASM286404v1_genomic	8096	8986	891	1	0.524	11	GGAG/GAGG	GENOMAD.153405.VP	4.683e-41	156	0	0	0	2561	Caudoviricetes	PF03837;TIGR00616;K07455;COG3723	recombinase, phage RecT family
GCA_002864045.1_ASM286404v1_genomic	8986	10539	1554	1	0.526	11	GGAG/GAGG	GENOMAD.177355.VP	4.248e-29	126	0	0	1	2561	Caudoviricetes	PF11651;PF06576	P22 coat protein - gene protein 5
GCA_002864045.1_ASM286404v1_genomic	11435	12685	1251	1	0.51	11	AGGA	GENOMAD.142049.VP	8.874e-18	89	0	0	0	2561	Caudoviricetes	PF09669;COG3646;TIGR02681	Phage regulatory protein Rha
GCA_002864045.1_ASM286404v1_genomic	1428	2480	1053	-1	0.5	11	AGGAG	GENOMAD.194077.VP	2.141e-19	93	0	0	0	2561	Caudoviricetes	PF13986	\
GCA_002864045.1_ASM286404v1_genomic	2713	3960	1248	-1	0.508	11	GGA/GAG/AGG	GENOMAD.142049.VP	2.044e-18	91	0	0	0	2561	Caudoviricetes	PF09669;COG3646;TIGR02681	Phage regulatory protein Rha
GCA_002864045.1_ASM286404v1_genomic	4839	6398	1560	-1	0.515	11	GGAG/GAGG	GENOMAD.177355.VP	7.785e-36	147	0	0	1	2561	Caudoviricetes	PF11651;PF06576	P22 coat protein - gene protein 5
GCA_002864045.1_ASM286404v1_genomic	6399	7181	783	-1	0.513	11	GGAG/GAGG	GENOMAD.161221.VP	6.782e-27	113	0	0	1	2561	Caudoviricetes	PF04404;PF03237	ERF superfamily; Terminase large subunit, T4likevirus-type, N-terminal
GCA_002864045.1_ASM286404v1_genomic	8043	8522	480	1	0.523	11	GGA/GAG/AGG	GENOMAD.167136.VP	6.692e-14	71	0	0	0	2561	Caudoviricetes	PF05866;COG4570;K01160	Endodeoxyribonuclease RusA
GCA_002864045.1_ASM286404v1_genomic	9782	10933	1152	1	0.531	11	GGAGG	GENOMAD.069519.VV	5.684e-11	67	0	0	0	2561	Caudoviricetes	PF13730;PF06926;COG5529;TIGR02812	Pyocin large subunit
GCA_002864045.1_ASM286404v1_genomic	10884	11444	561	1	0.601	11		GENOMAD.064205.VV	1.497e-13	71	0	0	1	1	\	PF06992	Replication protein P
GCA_002864045.1_ASM286404v1_genomic	11491	11973	483	1	0.536	11	GGAGG	GENOMAD.111456.VP	5.473e-36	135	0	0	0	2561	Caudoviricetes	PF07105	\
GCA_002864045.1_ASM286404v1_genomic	11989	13344	1356	1	0.547	11	GGAGG	GENOMAD.208994.VP	1.29e-43	169	0	0	0	2561	Caudoviricetes	PF00145;K21507;TIGR00675;COG0270	DNA-methyltransferase (dcm)
GCA_002864045.1_ASM286404v1_genomic	14445	14852	408	1	0.488	11	GGA/GAG/AGG	GENOMAD.142153.VV	4.226e-19	85	0	0	0	1	\	PF11351	\
GCA_002864045.1_ASM286404v1_genomic	15106	15465	360	1	0.489	11		GENOMAD.192935.VP	1.948e-12	65	0	0	1	2561	Caudoviricetes	PF07141;COG2826;TIGR02844	Putative bacteriophage terminase small subunit
GCA_002864045.1_ASM286404v1_genomic	15441	17048	1608	1	0.501	11		GENOMAD.028424.VV	1.678e-46	180	0	0	1	2561	Caudoviricetes	PF05876;PF14058;COG5525	Phage terminase, large subunit GpA
GCA_002864045.1_ASM286404v1_genomic	17158	19194	2037	1	0.514	11	AGxAGG/AGGxGG	GENOMAD.004274.VV	1.557e-98	340	0	0	1	2561	Caudoviricetes	PF12236	Bacteriophage head to tail connecting protein
GCA_002864045.1_ASM286404v1_genomic	20457	21323	867	1	0.539	11	AGGA	GENOMAD.088468.VV	9.37e-38	146	0	0	1	2561	Caudoviricetes	PF11651;TIGR04387;COG4653	P22 coat protein - gene protein 5
GCA_002864045.1_ASM286404v1_genomic	21754	22407	654	1	0.532	11		GENOMAD.104143.VP	3.254e-30	121	0	0	1	2561	Caudoviricetes	PF20387	\
GCA_002864045.1_ASM286404v1_genomic	22408	23013	606	1	0.541	11	GGA/GAG/AGG	GENOMAD.109458.VV	5.087e-27	111	0	0	1	2561	Caudoviricetes	PF20387	\
GCA_002864045.1_ASM286404v1_genomic	23013	23366	354	1	0.508	11	AGGAG	GENOMAD.030441.VV	1.358e-15	74	0	0	0	2561	Caudoviricetes	PF10651	\
GCA_002864045.1_ASM286404v1_genomic	28758	30464	1707	-1	0.493	11	GGA/GAG/AGG	GENOMAD.153941.VV	7.268e-49	188	0	0	1	2561	Caudoviricetes	PF13479;K19789;TIGR01618	phage nucleotide-binding protein
GCA_002864045.1_ASM286404v1_genomic	30946	31998	1053	-1	0.5	11	GGA/GAG/AGG	GENOMAD.161548.VV	9.123e-60	213	0	0	0	2561	Caudoviricetes	PF01930;TIGR00372;COG1468	CRISPR-associated protein Cas4
GCA_002864045.1_ASM286404v1_genomic	32212	32721	510	-1	0.531	11	AGGAG	GENOMAD.042665.VV	1.034e-32	126	0	0	0	2561	Caudoviricetes	PF05037	\
GCA_002864045.1_ASM286404v1_genomic	32737	33507	771	-1	0.502	11	GGAGG	GENOMAD.153941.VV	2.853e-51	184	0	0	1	2561	Caudoviricetes	PF13479;K19789;TIGR01618	phage nucleotide-binding protein
GCA_002864045.1_ASM286404v1_genomic	34378	34998	621	-1	0.506	11	AGGA	GENOMAD.179157.VV	4.863e-05	46	0	0	0	1	\	PF18090;TIGR00673;K22300;COG5606	cyanase
GCA_002864045.1_ASM286404v1_genomic	35433	37430	1998	1	0.496	11	AGGA	GENOMAD.112765.VV	3.292e-10	66	0	0	0	2561	Caudoviricetes	PF13148;PF09250	Bifunctional DNA primase/polymerase, N-terminal
GCA_002864045.1_ASM286404v1_genomic	37684	38151	468	1	0.483	11	AGGA	GENOMAD.197866.VP	9.662e-18	82	0	0	1	2561	Caudoviricetes	PF04848;COG0817;TIGR00228;K01159	Poxvirus A22 protein
GCA_002864045.1_ASM286404v1_genomic	39554	39829	276	1	0.525	11	AGGA	GENOMAD.219094.VV	2.515e-14	69	0	0	0	1	\	PF10779	Haemolysin XhlA
GCA_002864045.1_ASM286404v1_genomic	39834	40259	426	1	0.484	11	AGGA	GENOMAD.039329.VV	1.401e-16	78	0	0	0	2561	Caudoviricetes	PF01510;COG5632	N-acetylmuramoyl-L-alanine amidase CwlA
GCA_002864045.1_ASM286404v1_genomic	40256	40624	369	1	0.534	11	GGAG/GAGG	GENOMAD.107081.VC	5.173e-28	110	0	0	0	2561	Caudoviricetes	PF11351	Holin of 3TMs, for gene-transfer release
GCA_002864045.1_ASM286404v1_genomic	40627	41187	561	1	0.469	11	GGA/GAG/AGG	GENOMAD.178051.VP	1.224e-17	83	0	0	1	2561	Caudoviricetes	PF02195;PF17288;TIGR00180;COG1475	ParB/RepB/Spo0J family partition protein
GCA_002864045.1_ASM286404v1_genomic	41166	42233	1068	1	0.502	11	AGxAGG/AGGxGG	GENOMAD.207051.VV	4.919e-45	170	0	0	0	2561	Caudoviricetes	PF00583;COG3153;TIGR02406;K06718	Acetyltransferase (GNAT) family
GCA_002864045.1_ASM286404v1_genomic	44003	44479	477	1	0.522	11	GGA/GAG/AGG	GENOMAD.219648.VP	1.157e-16	79	0	0	1	2561	Caudoviricetes	PF07471;COG4220;K22014	Phage DNA packaging protein, Nu1 subunit of terminase
GCA_002864045.1_ASM286404v1_genomic	44759	46606	1848	1	0.514	11		GENOMAD.179152.VP	1.351e-94	326	0	0	1	2561	Caudoviricetes	PF20454;PF05876;K21512;COG5525	Phage terminase, large subunit GpA
GCA_002864045.1_ASM286404v1_genomic	46612	46812	201	1	0.537	11	GGA/GAG/AGG	GENOMAD.220917.VP	0.000266	39	0	0	0	1	\	PF19645	gpW
GCA_002864045.1_ASM286404v1_genomic	46815	48284	1470	1	0.532	11	GGAG/GAGG	GENOMAD.116501.VP	2.091e-84	291	0	0	1	2561	Caudoviricetes	PF05136;TIGR01539;COG5511	phage portal protein, lambda family
GCA_002864045.1_ASM286404v1_genomic	48274	49284	1011	1	0.512	11	AGGA	GENOMAD.158277.VP	1.644e-39	153	0	0	0	2561	Caudoviricetes	PF00574;PF19602;K01358;TIGR00493;COG3904	ATP-dependent Clp endopeptidase, proteolytic subunit ClpP
GCA_002864045.1_ASM286404v1_genomic	49326	49697	372	1	0.54	11	AGGA	GENOMAD.218795.VP	1.426e-17	80	0	0	0	2561	Caudoviricetes	PF02924	Bacteriophage lambda head decoration protein D
GCA_002864045.1_ASM286404v1_genomic	49762	50751	990	1	0.535	11	AGGAG	GENOMAD.124233.VP	4.535e-81	274	0	0	1	2561	Caudoviricetes	PF03864	Phage major capsid protein E
GCA_002864045.1_ASM286404v1_genomic	51059	51652	594	1	0.498	11	GGA/GAG/AGG	GENOMAD.062539.VV	3.915e-16	79	0	0	1	2561	Caudoviricetes	PF06763	Prophage minor tail protein Z (GPZ)
GCA_002864045.1_ASM286404v1_genomic	52883	55882	3000	1	0.523	11		GENOMAD.152059.VP	4.014e-115	400	0	0	1	2561	Caudoviricetes	COG3941	Phage tail tape-measure protein, controls tail length
GCA_002864045.1_ASM286404v1_genomic	62305	64164	1860	1	0.532	11	AGxAGG/AGGxGG	GENOMAD.215403.VP	8.242e-135	444	0	0	1	2561	Caudoviricetes	PF14594;COG4379	Mu-like prophage tail protein gpP
GCA_002864045.1_ASM286404v1_genomic	64760	66775	2016	1	0.423	11	GGA/GAG/AGG	GENOMAD.191441.PC	8.191e-11	68	0	0	0	2561	Caudoviricetes	PF13589;TIGR00585;COG0326	DNA mismatch repair protein MutL
GCA_002864045.1_ASM286404v1_genomic	73379	74584	1206	-1	0.371	11	AGxAGG/AGGxGG	GENOMAD.183224.PC	9.793e-14	76	0	0	0	1	\	PF13289;COG0846	SIR2-like domain
GCA_002864045.1_ASM286404v1_genomic	79657	80400	744	1	0.566	11		GENOMAD.104143.VP	5.665e-48	174	0	0	1	2561	Caudoviricetes	PF20387	\
GCA_002864045.1_ASM286404v1_genomic	93779	96868	3090	1	0.536	11	AGGA	GENOMAD.124091.VP	1.317e-79	292	0	0	0	2561	Caudoviricetes	COG4764	\
TARA_CO-0000797_METAG-metabat2_a108_c2k_e500.18	28539	29492	954	-1	0.47	11		GENOMAD.018267.VV	0.0002742	45	0	0	1	2561	Caudoviricetes	PF05396	Phage T7 capsid assembly protein
TARA_CO-0000797_METAG-metabat2_a108_c2k_e500.18	2	250	249	-1	0.566	11	AGGAG	GENOMAD.037381.VV	6.155e-10	56	0	0	0	2561	Caudoviricetes	PF10779	Haemolysin XhlA
TARA_CO-0000797_METAG-metabat2_a108_c2k_e500.18	252	650	399	-1	0.546	11		GENOMAD.208446.VP	1.202e-31	121	0	0	0	2561	Caudoviricetes	PF01555;COG4725;K13581	N6-adenosine-specific RNA methylase IME4
TARA_CO-0000797_METAG-metabat2_a108_c2k_e500.18	669	1511	843	-1	0.547	11	3Base/5BMM	GENOMAD.178051.VP	5.695e-25	108	0	0	1	2561	Caudoviricetes	PF02195;PF17288;TIGR00180;COG1475	ParB/RepB/Spo0J family partition protein
TARA_CO-0000797_METAG-metabat2_a108_c2k_e500.18	1742	2137	396	-1	0.538	11	GGA/GAG/AGG	GENOMAD.061881.VV	9.692e-07	49	0	0	0	2561	Caudoviricetes	PF19889	\
TARA_CO-0000797_METAG-metabat2_a108_c2k_e500.18	2134	2367	234	-1	0.513	11	GGA/GAG/AGG	GENOMAD.061044.VV	3.793e-05	42	0	0	1	2561	Caudoviricetes	PF13411;COG4220;TIGR02054	Phage DNA packaging protein, Nu1 subunit of terminase
TARA_CO-0000797_METAG-metabat2_a108_c2k_e500.18	74579	77101	2523	1	0.52	11	GGA/GAG/AGG	GENOMAD.001328.VV	2.138e-39	162	0	0	1	6064	Autographiviridae	PF00940;PF20307;K21502;TIGR02239;COG0468	DNA-dependent RNA polymerase; Divergent DnaB-like ATPase
TARA_CO-0000797_METAG-metabat2_a108_c2k_e500.18	77971	78684	714	1	0.483	11	AGGAG	GENOMAD.159963.VP	1.034e-18	88	0	0	0	2561	Caudoviricetes	PF09669;COG3646;TIGR02681	Phage regulatory protein Rha
TARA_CO-0000797_METAG-metabat2_a108_c2k_e500.18	78914	79585	672	1	0.485	11	GGA/GAG/AGG	GENOMAD.007590.VV	4.987e-38	144	0	0	0	6064	Autographiviridae	PF10991	\
TARA_CO-0000797_METAG-metabat2_a108_c2k_e500.18	79539	80039	501	1	0.463	11	GGA/GAG/AGG	GENOMAD.001153.VV	1.598e-52	183	0	0	1	6064	Autographiviridae	PF05367;K21525	Phage endonuclease I
TARA_CO-0000797_METAG-metabat2_a108_c2k_e500.18	80036	80491	456	1	0.513	11	AGGA	GENOMAD.039329.VV	2.006e-16	78	0	0	0	2561	Caudoviricetes	PF01510;COG5632	N-acetylmuramoyl-L-alanine amidase CwlA
TARA_CO-0000797_METAG-metabat2_a108_c2k_e500.18	80896	81108	213	1	0.493	11	AGGA	GENOMAD.090816.VV	1.362e-18	80	0	0	0	2561	Caudoviricetes	PF14090;K21525	Helix-turn-helix domain
TARA_CO-0000797_METAG-metabat2_a108_c2k_e500.18	81517	82980	1464	1	0.493	11	AGGAG	GENOMAD.001316.VV	5.559e-59	216	0	0	0	2561	Caudoviricetes	K21502	\
TARA_CO-0000797_METAG-metabat2_a108_c2k_e500.18	83230	84573	1344	1	0.51	11	GGAGG	GENOMAD.078349.VV	2.231e-72	254	0	0	0	6064	Autographiviridae	PF00476;PF13482;K21238;COG0749	DNA polymerase I - 3'-5' exonuclease and polymerase domains
TARA_CO-0000797_METAG-metabat2_a108_c2k_e500.18	85706	86524	819	1	0.512	11	AGGA	GENOMAD.013144.VV	4.462e-53	190	0	0	0	6064	Autographiviridae	PF02739;K21526;COG0258;TIGR00593	5'-3' exonuclease
TARA_CO-0000797_METAG-metabat2_a108_c2k_e500.18	86730	87026	297	1	0.451	11	GGA/GAG/AGG	GENOMAD.061370.VV	3.405e-14	69	0	0	1	2561	Caudoviricetes	PF11753;PF07852	Protein of unknwon function (DUF3310)
TARA_CO-0000797_METAG-metabat2_a108_c2k_e500.18	88213	89781	1569	1	0.502	11	AGGA/GGAG/GAGG	GENOMAD.001757.VV	2.806e-133	435	0	0	1	6064	Autographiviridae	PF12236	Bacteriophage head to tail connecting protein
TARA_CO-0000797_METAG-metabat2_a108_c2k_e500.18	89954	90757	804	1	0.504	11	GGAG/GAGG	GENOMAD.004315.VV	2.301e-37	144	0	0	1	6064	Autographiviridae	PF05396	Phage T7 capsid assembly protein
TARA_CO-0000797_METAG-metabat2_a108_c2k_e500.18	91610	92563	954	1	0.513	11	AGGA	GENOMAD.002132.VV	1.001e-84	284	0	0	1	6064	Autographiviridae	PF19821;TIGR04387;COG4653	Phage capsid protein
TARA_CO-0000797_METAG-metabat2_a108_c2k_e500.18	92653	93234	582	1	0.481	11	AGGA	GENOMAD.001718.VV	7.833e-38	142	0	0	1	6064	Autographiviridae	PF17212	Tail tubular protein
TARA_CO-0000797_METAG-metabat2_a108_c2k_e500.18	95656	96135	480	1	0.49	11	AGGAG	GENOMAD.004943.VV	1.111e-17	82	0	0	0	6064	Autographiviridae	PF11090;COG2153;TIGR03585;K03825	Bacteriophage T7, probable scaffold protein Gp13
TARA_CO-0000797_METAG-metabat2_a108_c2k_e500.18	102096	102983	888	1	0.5	11	AGGAG	GENOMAD.020610.VV	5.051e-39	150	0	0	1	2561	Caudoviricetes	PF03906	Phage T7 tail fibre protein
TARA_CO-0000797_METAG-metabat2_a108_c2k_e500.18	102985	103866	882	1	0.532	11	AGGA	GENOMAD.148030.VP	1.57e-28	119	0	0	1	2561	Caudoviricetes	PF05268	Phage tail fibre adhesin Gp38
TARA_CO-0000797_METAG-metabat2_a108_c2k_e500.18	103882	104199	318	1	0.506	11		GENOMAD.177230.VP	2.049e-14	70	0	0	1	2561	Caudoviricetes	PF04550;TIGR01594	Phage holin family 2
TARA_CO-0000797_METAG-metabat2_a108_c2k_e500.18	104183	104413	231	1	0.481	11	AGGAG	GENOMAD.012820.VV	3.577e-12	62	0	0	1	6064	Autographiviridae	PF11123	DNA packaging protein
TARA_CO-0000797_METAG-metabat2_a108_c2k_e500.18	104534	105085	552	1	0.493	11	GGA/GAG/AGG	GENOMAD.004831.VV	3.962e-32	125	0	0	1	6064	Autographiviridae	PF05876;COG5410;TIGR01547	Phage terminase large subunit gpA, ATPase domain
TARA_CO-0000797_METAG-metabat2_a108_c2k_e500.18	105513	106580	1068	1	0.507	11		GENOMAD.027421.VV	3.138e-33	135	0	0	1	6064	Autographiviridae	PF03354;PF17289;COG5323;TIGR01547	Large terminase phage packaging protein
GCA_900299555.1_DpTailN28_genomic	3	842	840	1	0.502	11		GENOMAD.170650.VP	5.764e-23	102	0	0	1	2561	Caudoviricetes	COG5283	Phage-related tail protein
GCA_900299555.1_DpTailN28_genomic	1797	2297	501	-1	0.565	11	GGA/GAG/AGG	GENOMAD.111456.VP	5.377e-30	118	0	0	0	2561	Caudoviricetes	PF07105	\
GCA_900299555.1_DpTailN28_genomic	2297	3028	732	-1	0.589	11	GGA/GAG/AGG	GENOMAD.177083.VC	2.599e-12	69	0	0	1	2561	Caudoviricetes	PF06992	Replication protein P
GCA_900299555.1_DpTailN28_genomic	138	1133	996	-1	0.54	11	GGAG/GAGG	GENOMAD.124233.VP	7.232e-76	259	0	0	1	2561	Caudoviricetes	PF03864	Phage major capsid protein E
GCA_900299555.1_DpTailN28_genomic	1130	1510	381	-1	0.577	11	AGGA	GENOMAD.176803.VP	8.699e-16	75	0	0	0	2561	Caudoviricetes	PF02924	Bacteriophage lambda head decoration protein D
GCA_900299555.1_DpTailN28_genomic	1546	2364	819	-1	0.516	11		GENOMAD.158277.VP	7.738e-32	128	0	0	0	2561	Caudoviricetes	PF00574;PF19602;K01358;TIGR00493;COG3904	ATP-dependent Clp endopeptidase, proteolytic subunit ClpP
GCA_900299555.1_DpTailN28_genomic	2	2275	2274	1	0.529	11		GENOMAD.152059.VP	2.403e-70	258	0	0	1	2561	Caudoviricetes	COG3941	Phage tail tape-measure protein, controls tail length
GCA_900299555.1_DpTailN28_genomic	300	890	591	1	0.465	11	GGA/GAG/AGG	GENOMAD.062539.VV	4.468e-11	64	0	0	1	2561	Caudoviricetes	PF06763	Prophage minor tail protein Z (GPZ)
GCA_900299555.1_DpTailN28_genomic	2139	4667	2529	1	0.503	11		GENOMAD.152059.VP	2.308e-102	357	0	0	1	2561	Caudoviricetes	COG3941	Phage tail tape-measure protein, controls tail length
GCA_900299555.1_DpTailN28_genomic	2622	3392	771	-1	0.518	11	AGGA	GENOMAD.016574.VV	5.512e-08	56	0	0	1	2561	Caudoviricetes	K18949	\
GCA_900299555.1_DpTailN28_genomic	3420	4022	603	-1	0.6	11	AGGAG	GENOMAD.017449.VV	4.642e-38	143	0	0	0	2561	Caudoviricetes	PF18454	\
GCA_900299555.1_DpTailN28_genomic	186	782	597	1	0.511	11	GGxGG	GENOMAD.061728.VV	3.664e-18	85	0	0	1	2561	Caudoviricetes	PF06763	Prophage minor tail protein Z (GPZ)
GCA_900299555.1_DpTailN28_genomic	1968	4937	2970	1	0.536	11	GGA/GAG/AGG	GENOMAD.152059.VP	6.989e-121	417	0	0	1	2561	Caudoviricetes	COG3941	Phage tail tape-measure protein, controls tail length
GCA_900299555.1_DpTailN28_genomic	30	233	204	-1	0.534	11	AGGAG	GENOMAD.112409.VV	1.317e-17	77	0	0	1	1	\	PF05356	Inovirus Coat protein B
GCA_900299555.1_DpTailN28_genomic	637	1065	429	1	0.538	11		GENOMAD.062542.VV	1.453e-16	78	0	0	1	2561	Caudoviricetes	PF09646;COG2369	Gp37 protein
GCA_900299555.1_DpTailN28_genomic	1078	4674	3597	1	0.523	11	GGA/GAG/AGG	GENOMAD.171411.VV	1.063e-117	413	0	0	1	2561	Caudoviricetes	PF06152;PF20613;COG5585;TIGR01641	NAD+--asparagine ADP-ribosyltransferase
GCA_900299555.1_DpTailN28_genomic	2	424	423	-1	0.506	11	GGA/GAG/AGG	GENOMAD.087469.VV	6.28e-05	44	0	0	0	1	\	PF08667;TIGR00498;COG1974	SOS regulatory protein LexA
GCA_900299555.1_DpTailN28_genomic	1418	2428	1011	-1	0.508	11		GENOMAD.215403.VP	1.744e-115	374	0	0	1	2561	Caudoviricetes	PF14594;COG4379	Mu-like prophage tail protein gpP
GCA_900299555.1_DpTailN28_genomic	3879	5729	1851	1	0.546	11		GENOMAD.215403.VP	2.101e-142	466	0	0	1	2561	Caudoviricetes	PF14594;COG4379	Mu-like prophage tail protein gpP
GCA_900299555.1_DpTailN28_genomic	394	753	360	1	0.539	11		GENOMAD.192935.VP	1.052e-10	60	0	0	1	2561	Caudoviricetes	PF07141;COG2826;TIGR02844	Putative bacteriophage terminase small subunit
GCA_900299555.1_DpTailN28_genomic	729	2336	1608	1	0.545	11		GENOMAD.028424.VV	8.053e-48	184	0	0	1	2561	Caudoviricetes	PF05876;PF14058;COG5525	Phage terminase, large subunit GpA
GCA_900299555.1_DpTailN28_genomic	2446	3579	1134	1	0.582	11	3Base/5BMM	GENOMAD.004274.VV	2.343e-39	154	0	0	1	2561	Caudoviricetes	PF12236	Bacteriophage head to tail connecting protein
GCA_900299555.1_DpTailN28_genomic	103	510	408	1	0.527	11	GGA/GAG/AGG	GENOMAD.142153.VV	2.277e-17	80	0	0	0	1	\	PF11351	\
GCA_900299555.1_DpTailN28_genomic	764	1123	360	1	0.514	11		GENOMAD.192935.VP	1.148e-09	57	0	0	1	2561	Caudoviricetes	PF07141;COG2826;TIGR02844	Putative bacteriophage terminase small subunit
GCA_900299555.1_DpTailN28_genomic	1099	2718	1620	1	0.541	11		GENOMAD.028424.VV	1.754e-45	177	0	0	1	2561	Caudoviricetes	PF05876;PF14058;COG5525	Phage terminase, large subunit GpA
GCA_900299555.1_DpTailN28_genomic	2846	4891	2046	1	0.56	11	AGGA/GGAG/GAGG	GENOMAD.004274.VV	9.052e-94	326	0	0	1	2561	Caudoviricetes	PF12236	Bacteriophage head to tail connecting protein
GCA_900299555.1_DpTailN28_genomic	6149	7015	867	1	0.555	11	AGGA	GENOMAD.088468.VV	1.744e-40	154	0	0	1	2561	Caudoviricetes	PF11651;TIGR04387;COG4653	P22 coat protein - gene protein 5
GCA_900299555.1_DpTailN28_genomic	7467	8120	654	1	0.561	11	AGxAGG/AGGxGG	GENOMAD.104143.VP	6.242e-32	126	0	0	1	2561	Caudoviricetes	PF20387	\
GCA_900299555.1_DpTailN28_genomic	1036	1503	468	1	0.494	11	GGA/GAG/AGG	GENOMAD.197866.VP	1.824e-19	87	0	0	1	2561	Caudoviricetes	PF04848;COG0817;TIGR00228;K01159	Poxvirus A22 protein
GCA_900299555.1_DpTailN28_genomic	1500	2189	690	1	0.487	11	GGAG/GAGG	GENOMAD.083719.VV	7.077e-06	49	0	0	0	2561	Caudoviricetes	PF06323	Phage antitermination protein Q
GCA_900299555.1_DpTailN28_genomic	2316	2591	276	1	0.514	11	AGGA	GENOMAD.219094.VV	5.043e-15	71	0	0	0	1	\	PF10779	Haemolysin XhlA
GCA_900299555.1_DpTailN28_genomic	3032	3400	369	1	0.499	11	GGAG/GAGG	GENOMAD.107081.VC	2.564e-27	108	0	0	0	2561	Caudoviricetes	PF11351	Holin of 3TMs, for gene-transfer release
GCA_900299555.1_DpTailN28_genomic	3404	4048	645	1	0.448	11	GGA/GAG/AGG	GENOMAD.178051.VP	5.326e-20	91	0	0	1	2561	Caudoviricetes	PF02195;PF17288;TIGR00180;COG1475	ParB/RepB/Spo0J family partition protein
GCA_900299555.1_DpTailN28_genomic	2	1657	1656	1	0.51	11		GENOMAD.028424.VV	9.841e-45	175	0	0	1	2561	Caudoviricetes	PF05876;PF14058;COG5525	Phage terminase, large subunit GpA
GCA_900299555.1_DpTailN28_genomic	1767	2336	570	1	0.528	11	AGxAGG/AGGxGG	GENOMAD.010225.VV	1.086e-21	95	0	0	1	2561	Caudoviricetes	PF12236	Bacteriophage head to tail connecting protein
GCA_900299555.1_DpTailN28_genomic	815	1684	870	1	0.459	11	GGA/GAG/AGG	GENOMAD.043656.CC	1.184e-58	207	0	0	0	1	\	PF01430;COG1281;K04083	Redox-regulated molecular chaperone, HSP33 family
GCA_900299555.1_DpTailN28_genomic	5408	6598	1191	-1	0.536	11	GGA/GAG/AGG	GENOMAD.159963.VP	1.687e-18	91	0	0	0	2561	Caudoviricetes	PF09669;COG3646;TIGR02681	Phage regulatory protein Rha
GCA_900299555.1_DpTailN28_genomic	8691	10259	1569	-1	0.556	11	AGGA	GENOMAD.177355.VP	3.35e-34	142	0	0	1	2561	Caudoviricetes	PF11651;PF06576	P22 coat protein - gene protein 5
GCA_900299555.1_DpTailN28_genomic	10264	11037	774	-1	0.545	11	AGGAG	GENOMAD.161221.VP	6.222e-27	113	0	0	1	2561	Caudoviricetes	PF04404;PF03237	ERF superfamily; Terminase large subunit, T4likevirus-type, N-terminal
GCA_900299555.1_DpTailN28_genomic	12168	12419	252	1	0.52	11	GGA/GAG/AGG	GENOMAD.167136.VP	4.333e-06	45	0	0	0	2561	Caudoviricetes	PF05866;COG4570;K01160	Endodeoxyribonuclease RusA
GCA_900299555.1_DpTailN28_genomic	13881	15224	1344	1	0.566	11	GGxGG	GENOMAD.214339.VP	4.062e-07	55	0	0	1	2561	Caudoviricetes	PF09681	\
GCA_900299555.1_DpTailN28_genomic	15244	15600	357	1	0.627	11	GGA/GAG/AGG	GENOMAD.177083.VC	1.108e-09	57	0	0	1	2561	Caudoviricetes	PF06992	Replication protein P
GCA_900299555.1_DpTailN28_genomic	15685	16203	519	1	0.584	11	GGAGG	GENOMAD.111456.VP	4.64e-25	104	0	0	0	2561	Caudoviricetes	PF07105	\
GCA_900299555.1_DpTailN28_genomic	16200	16517	318	1	0.575	11	AGxAGG/AGGxGG	GENOMAD.028776.VV	2.472e-20	87	0	0	0	2561	Caudoviricetes	PF16786	Recombination enhancement, RecA-dependent nuclease
GCA_900299555.1_DpTailN28_genomic	20433	20840	408	1	0.576	11	GGA/GAG/AGG	GENOMAD.178434.VP	1.903e-19	86	0	0	0	2561	Caudoviricetes	PF11351	Holin of 3TMs, for gene-transfer release
GCA_900299555.1_DpTailN28_genomic	21094	21474	381	1	0.577	11	3Base/5BMM	GENOMAD.192935.VP	2.116e-14	71	0	0	1	2561	Caudoviricetes	PF07141;COG2826;TIGR02844	Putative bacteriophage terminase small subunit
GCA_900299555.1_DpTailN28_genomic	21426	23054	1629	1	0.573	11	GGxGG	GENOMAD.028424.VV	4.082e-46	179	0	0	1	2561	Caudoviricetes	PF05876;PF14058;COG5525	Phage terminase, large subunit GpA
GCA_900299555.1_DpTailN28_genomic	23772	24341	570	1	0.572	11	AGGA	GENOMAD.010225.VV	1.016e-22	98	0	0	1	2561	Caudoviricetes	PF12236	Bacteriophage head to tail connecting protein
GCA_900299555.1_DpTailN28_genomic	2632	3549	918	-1	0.558	11	AGxAGG/AGGxGG	GENOMAD.140757.VP	6.617e-12	69	0	0	0	2561	Caudoviricetes	PF09979;COG3566;K09960	\
GCA_900299555.1_DpTailN28_genomic	3550	4422	873	-1	0.569	11		GENOMAD.161221.VP	1.582e-24	107	0	0	1	2561	Caudoviricetes	PF04404;PF03237	ERF superfamily; Terminase large subunit, T4likevirus-type, N-terminal
GCA_900299555.1_DpTailN28_genomic	66	686	621	-1	0.481	11		GENOMAD.057710.VV	0.0002164	44	0	0	1	2561	Caudoviricetes	PF00589;PF04860;K07358;TIGR01537	Phage integrase family; Phage portal protein
GCA_900299555.1_DpTailN28_genomic	1152	1568	417	1	0.47	11		GENOMAD.226808.VP	3.01e-24	100	0	0	0	8016	Inoviridae	PF02486	Replication initiation factor
GCA_900299555.1_DpTailN28_genomic	2	1060	1059	-1	0.528	11	AGGA	GENOMAD.136378.VP	2.361e-58	209	0	0	1	2561	Caudoviricetes	PF05136;PF04965;TIGR01539;K06903;COG5511	phage portal protein, lambda family
GCA_900299555.1_DpTailN28_genomic	1321	1521	201	-1	0.527	11	GGA/GAG/AGG	GENOMAD.220917.VP	0.0005985	38	0	0	0	1	\	PF19645	gpW
GCA_900299555.1_DpTailN28_genomic	1527	3371	1845	-1	0.502	11		GENOMAD.179152.VP	1.477e-91	317	0	0	1	2561	Caudoviricetes	PF20454;PF05876;K21512;COG5525	Phage terminase, large subunit GpA
GCA_900299555.1_DpTailN28_genomic	4018	4473	456	-1	0.485	11		GENOMAD.219648.VP	2.166e-15	75	0	0	1	2561	Caudoviricetes	PF07471;COG4220;K22014	Phage DNA packaging protein, Nu1 subunit of terminase
GCA_900299555.1_DpTailN28_genomic	6244	7311	1068	-1	0.502	11	AGxAGG/AGGxGG	GENOMAD.207051.VV	1.074e-44	169	0	0	0	2561	Caudoviricetes	PF00583;COG3153;TIGR02406;K06718	Acetyltransferase (GNAT) family
GCA_900299555.1_DpTailN28_genomic	7290	7850	561	-1	0.467	11	GGA/GAG/AGG	GENOMAD.178051.VP	1.224e-17	83	0	0	1	2561	Caudoviricetes	PF02195;PF17288;TIGR00180;COG1475	ParB/RepB/Spo0J family partition protein
GCA_900299555.1_DpTailN28_genomic	8545	8943	399	-1	0.511	11	GGAG/GAGG	GENOMAD.107081.VC	3.933e-27	108	0	0	0	2561	Caudoviricetes	PF11351	Holin of 3TMs, for gene-transfer release
GCA_900299555.1_DpTailN28_genomic	8940	9365	426	-1	0.488	11	AGGA	GENOMAD.039329.VV	1.287e-17	81	0	0	0	2561	Caudoviricetes	PF01510;COG5632	N-acetylmuramoyl-L-alanine amidase CwlA
GCA_900299555.1_DpTailN28_genomic	9370	9609	240	-1	0.504	11	GGA/GAG/AGG	GENOMAD.219094.VV	2.055e-11	60	0	0	0	1	\	PF10779	Haemolysin XhlA
GCA_900299555.1_DpTailN28_genomic	216	818	603	-1	0.393	11	GGAG/GAGG	GENOMAD.222051.VP	9.893e-06	48	0	0	0	2561	Caudoviricetes	PF10544	T5orf172 domain
GCA_900299555.1_DpTailN28_genomic	930	1502	573	-1	0.476	11	GGAG/GAGG	GENOMAD.083719.VV	0.0007719	42	0	0	0	2561	Caudoviricetes	PF06323	Phage antitermination protein Q
GCA_900299555.1_DpTailN28_genomic	1499	1966	468	-1	0.483	11	AGGA	GENOMAD.197866.VP	8.929e-19	85	0	0	1	2561	Caudoviricetes	PF04848;COG0817;TIGR00228;K01159	Poxvirus A22 protein
GCA_900299555.1_DpTailN28_genomic	2220	3515	1296	-1	0.498	11		GENOMAD.145851.VP	5.441e-05	48	0	0	0	2561	Caudoviricetes	PF08423;PF14277;COG3598;TIGR02237;K04485	RecA-family ATPase
GCA_900299555.1_DpTailN28_genomic	2	1042	1041	-1	0.526	11	AGGAG	GENOMAD.136378.VP	4.239e-58	208	0	0	1	2561	Caudoviricetes	PF05136;PF04965;TIGR01539;K06903;COG5511	phage portal protein, lambda family
GCA_900299555.1_DpTailN28_genomic	1045	1245	201	-1	0.512	11	GGA/GAG/AGG	GENOMAD.220917.VP	1.04e-05	43	0	0	0	1	\	PF19645	gpW
GCA_900299555.1_DpTailN28_genomic	1251	3116	1866	-1	0.516	11	4Base/6BMM	GENOMAD.179152.VP	1.43e-97	335	0	0	1	2561	Caudoviricetes	PF20454;PF05876;K21512;COG5525	Phage terminase, large subunit GpA
GCA_900299555.1_DpTailN28_genomic	3113	3601	489	-1	0.511	11	4Base/6BMM	GENOMAD.219648.VP	1.325e-16	79	0	0	1	2561	Caudoviricetes	PF07471;COG4220;K22014	Phage DNA packaging protein, Nu1 subunit of terminase
GCA_900299555.1_DpTailN28_genomic	1812	2309	498	1	0.466	11	GGA/GAG/AGG	GENOMAD.219648.VP	2.413e-20	90	0	0	1	2561	Caudoviricetes	PF07471;COG4220;K22014	Phage DNA packaging protein, Nu1 subunit of terminase
GCA_900299555.1_DpTailN28_genomic	2300	4159	1860	1	0.503	11		GENOMAD.179152.VP	6.154e-98	336	0	0	1	2561	Caudoviricetes	PF20454;PF05876;K21512;COG5525	Phage terminase, large subunit GpA
GCA_900299555.1_DpTailN28_genomic	4368	5843	1476	1	0.529	11	AGGAG	GENOMAD.116501.VP	3.915e-88	302	0	0	1	2561	Caudoviricetes	PF05136;TIGR01539;COG5511	phage portal protein, lambda family
GCA_900299555.1_DpTailN28_genomic	5815	6465	651	1	0.406	11	AGGA	GENOMAD.103312.VV	1.297e-78	261	0	0	0	2561	Caudoviricetes	PF02568;TIGR00434;COG0175;K00390	phosophoadenylyl-sulfate reductase (thioredoxin)
GCA_900299555.1_DpTailN28_genomic	6455	7483	1029	1	0.484	11	GGAG/GAGG	GENOMAD.158277.VP	4.099e-40	155	0	0	0	2561	Caudoviricetes	PF00574;PF19602;K01358;TIGR00493;COG3904	ATP-dependent Clp endopeptidase, proteolytic subunit ClpP
GCA_900299555.1_DpTailN28_genomic	7522	7887	366	1	0.53	11	AGGA	GENOMAD.176803.VP	2.66e-18	82	0	0	0	2561	Caudoviricetes	PF02924	Bacteriophage lambda head decoration protein D
GCA_900299555.1_DpTailN28_genomic	463	1710	1248	-1	0.47	11	GGAG/GAGG	GENOMAD.159447.VP	9.34e-13	73	0	0	1	2561	Caudoviricetes	PF12167;K14059;TIGR01634;COG4385	phage tail protein, P2 protein I family
GCA_900299555.1_DpTailN28_genomic	1741	1926	186	-1	0.489	11	GGAGG	GENOMAD.136950.VV	4.369e-18	78	0	0	0	2561	Caudoviricetes	PF06806;COG3311	Putative excisionase (DUF1233)
GCA_900299555.1_DpTailN28_genomic	2188	3045	858	-1	0.533	11	AGGAG	GENOMAD.178538.VP	6.785e-42	158	0	0	0	2561	Caudoviricetes	PF03837;TIGR00616;K07455;COG3723	recombinase, phage RecT family
GCA_900299555.1_DpTailN28_genomic	5466	5939	474	1	0.532	11	AGGA	GENOMAD.208587.VV	2.655e-15	75	0	0	0	2561	Caudoviricetes	PF02075;COG0817;TIGR00228;K01159	Holliday junction resolvasome RuvABC endonuclease subunit
GCA_900299555.1_DpTailN28_genomic	7150	7635	486	1	0.516	11	AGGA	GENOMAD.158384.VV	3.443e-50	176	0	0	0	2561	Caudoviricetes	PF11351	Holin of 3TMs, for gene-transfer release
GCA_900299555.1_DpTailN28_genomic	7808	8869	1062	1	0.456	11	AGGA	GENOMAD.013924.VV	2.609e-22	102	0	0	1	2561	Caudoviricetes	TIGR01714	phage replisome organizer, putative, N-terminal region
GCA_900299555.1_DpTailN28_genomic	8808	9548	741	1	0.524	11		GENOMAD.062369.VV	1.09e-08	58	0	0	1	2561	Caudoviricetes	PF06992	Replication protein P
GCA_900299555.1_DpTailN28_genomic	9545	10855	1311	1	0.555	11	GGAGG	GENOMAD.038338.VV	1.959e-39	156	0	0	0	2561	Caudoviricetes	COG3392	\
GCA_900299555.1_DpTailN28_genomic	10861	12231	1371	1	0.557	11	AGGA	GENOMAD.208446.VP	4.138e-11	68	0	0	0	2561	Caudoviricetes	PF01555;COG4725;K13581	N6-adenosine-specific RNA methylase IME4
GCA_900299555.1_DpTailN28_genomic	3067	3270	204	-1	0.529	11	AGGAG	GENOMAD.112409.VV	2.945e-17	76	0	0	1	1	\	PF05356	Inovirus Coat protein B
GCA_900299555.1_DpTailN28_genomic	1767	2435	669	1	0.501	11	AGGA/GGAG/GAGG	GENOMAD.220705.VP	7.952e-31	123	0	0	0	9306	Corticoviridae	PF03266;COG1618;TIGR04569	NTPase
GCA_900299555.1_DpTailN28_genomic	3404	4132	729	1	0.55	11	AGGAG	GENOMAD.224937.VP	2.026e-38	146	0	0	1	5433	Autolykiviridae	PF18628	Viral coat protein P2 N-terminal domain
GCA_900299555.1_DpTailN28_genomic	10957	11352	396	-1	0.545	11	GGAGG	GENOMAD.048764.VV	5.023e-24	99	0	0	0	2561	Caudoviricetes	PF14301	\
GCA_900299555.1_DpTailN28_genomic	13490	14302	813	-1	0.528	11	GGAG/GAGG	GENOMAD.224799.VP	2.228e-17	85	0	0	1	9306	Corticoviridae	PF18628	Viral coat protein P2 N-terminal domain
GCA_900299555.1_DpTailN28_genomic	14580	15251	672	-1	0.534	11	AGGA	GENOMAD.220705.VP	8.228e-31	123	0	0	0	9306	Corticoviridae	PF03266;COG1618;TIGR04569	NTPase
GCA_900299555.1_DpTailN28_genomic	2	652	651	-1	0.535	11	3Base/5BMM	GENOMAD.018718.VV	6.206e-52	184	0	0	1	2561	Caudoviricetes	PF04466	Phage terminase large subunit
GCA_900299555.1_DpTailN28_genomic	905	2215	1311	-1	0.549	11	GGA/GAG/AGG	GENOMAD.038338.VV	9.176e-42	163	0	0	0	2561	Caudoviricetes	COG3392	\
GCA_900299555.1_DpTailN28_genomic	2212	2991	780	-1	0.567	11	AGGAG	GENOMAD.062369.VV	7.839e-14	74	0	0	1	2561	Caudoviricetes	PF06992	Replication protein P
GCA_900299555.1_DpTailN28_genomic	4041	4526	486	-1	0.541	11	AGGA	GENOMAD.158384.VV	9.241e-48	169	0	0	0	2561	Caudoviricetes	PF11351	Holin of 3TMs, for gene-transfer release
GCA_900299555.1_DpTailN28_genomic	5735	6208	474	-1	0.557	11	AGGA	GENOMAD.197584.VP	5.451e-16	77	0	0	0	2561	Caudoviricetes	PF02075;COG0817;TIGR00228	Holliday junction resolvasome RuvABC endonuclease subunit
GCA_900299555.1_DpTailN28_genomic	8585	9442	858	1	0.541	11	AGGAG	GENOMAD.178538.VP	6.384e-43	161	0	0	0	2561	Caudoviricetes	PF03837;TIGR00616;K07455;COG3723	recombinase, phage RecT family
GCA_900299555.1_DpTailN28_genomic	3	425	423	1	0.6	11		GENOMAD.079299.VV	5.422e-08	53	0	0	1	2561	Caudoviricetes	PF05268	Phage tail fibre adhesin Gp38
GCA_900299555.1_DpTailN28_genomic	4864	6108	1245	-1	0.484	11	GGA/GAG/AGG	GENOMAD.225071.VP	0.0008679	44	0	0	0	1	\	PF00589;PF13102;TIGR02225;COG4973;K14059	tyrosine recombinase XerD
GCA_900299555.1_DpTailN28_genomic	6787	8010	1224	1	0.503	11	GGAG/GAGG	GENOMAD.182436.VV	0.0002051	46	0	0	0	2561	Caudoviricetes	PF00589;TIGR02249;COG4973;K21039	integron integrase
GCA_900299555.1_DpTailN28_genomic	8737	8961	225	1	0.48	11	GGAG/GAGG	GENOMAD.225109.VP	1.318e-06	46	0	0	0	1	\	PF09035;COG3311;TIGR01764;K07499	Predicted DNA-binding transcriptional regulator AlpA
GCA_900299555.1_DpTailN28_genomic	2068	5280	3213	-1	0.511	11		GENOMAD.152059.VP	4.182e-97	347	0	0	1	2561	Caudoviricetes	COG3941	Phage tail tape-measure protein, controls tail length
GCA_900299555.1_DpTailN28_genomic	6491	7096	606	-1	0.465	11	GGA/GAG/AGG	GENOMAD.062539.VV	9.174e-17	81	0	0	1	2561	Caudoviricetes	PF06763	Prophage minor tail protein Z (GPZ)
GCA_900299555.1_DpTailN28_genomic	8357	9223	867	-1	0.527	11		GENOMAD.124233.VP	2.012e-71	244	0	0	1	2561	Caudoviricetes	PF03864	Phage major capsid protein E
GCA_900299555.1_DpTailN28_genomic	2	502	501	-1	0.575	11	GGA/GAG/AGG	GENOMAD.178051.VP	4.532e-23	98	0	0	1	2561	Caudoviricetes	PF02195;PF17288;TIGR00180;COG1475	ParB/RepB/Spo0J family partition protein
GCA_900299555.1_DpTailN28_genomic	698	1090	393	-1	0.522	11	GGAGG	GENOMAD.126154.VV	1.807e-08	54	0	0	0	2561	Caudoviricetes	PF19889	\
GCA_900299555.1_DpTailN28_genomic	1392	3512	2121	-1	0.52	11	GGAGG	GENOMAD.074655.VV	3.458e-17	89	0	0	0	2561	Caudoviricetes	PF19898	\
GCA_900299555.1_DpTailN28_genomic	3509	4267	759	-1	0.528	11	GGA/GAG/AGG	GENOMAD.047184.VV	1.091e-61	214	0	0	1	2561	Caudoviricetes	PF01930;TIGR00372;COG5377	CRISPR-associated protein Cas4
GCA_900299555.1_DpTailN28_genomic	5232	5816	585	-1	0.574	11	AGGA	GENOMAD.223152.VP	2.897e-76	253	0	0	0	2561	Caudoviricetes	PF05037	\
GCA_900299555.1_DpTailN28_genomic	5819	6667	849	-1	0.562	11	GGAGG	GENOMAD.197056.VP	1.799e-79	267	0	0	1	2561	Caudoviricetes	PF13479;TIGR01618	AAA domain
GCA_900299555.1_DpTailN28_genomic	3	296	294	1	0.575	11		GENOMAD.109458.VV	3.625e-13	66	0	0	1	2561	Caudoviricetes	PF20387	\
GCA_900299555.1_DpTailN28_genomic	296	649	354	1	0.517	11	AGGAG	GENOMAD.030441.VV	1.358e-15	74	0	0	0	2561	Caudoviricetes	PF10651	\
GCA_900299555.1_DpTailN28_genomic	2	502	501	-1	0.577	11	GGA/GAG/AGG	GENOMAD.178051.VP	4.532e-23	98	0	0	1	2561	Caudoviricetes	PF02195;PF17288;TIGR00180;COG1475	ParB/RepB/Spo0J family partition protein
GCA_900299555.1_DpTailN28_genomic	698	1078	381	-1	0.535	11	AGGAG	GENOMAD.036923.VV	1.466e-09	57	0	0	0	2561	Caudoviricetes	PF19889	\
GCA_900299555.1_DpTailN28_genomic	1371	3488	2118	-1	0.507	11	GGA/GAG/AGG	GENOMAD.074655.VV	1.234e-19	97	0	0	0	2561	Caudoviricetes	PF19898	\
GCA_900299555.1_DpTailN28_genomic	3552	4181	630	-1	0.522	11	AGGA	GENOMAD.223152.VP	4.023e-71	239	0	0	0	2561	Caudoviricetes	PF05037	\
GCA_900299555.1_DpTailN28_genomic	4184	5047	864	-1	0.543	11	GGAGG	GENOMAD.197056.VP	8.418e-82	274	0	0	1	2561	Caudoviricetes	PF13479;TIGR01618	AAA domain
GCA_900299555.1_DpTailN28_genomic	20008	20232	225	-1	0.458	11	GGA/GAG/AGG	GENOMAD.191737.VV	2.62e-07	48	0	0	0	1	\	PF09035;COG3311	Predicted DNA-binding transcriptional regulator AlpA
GCA_900299555.1_DpTailN28_genomic	20326	20937	612	-1	0.363	11	GGA/GAG/AGG	GENOMAD.158992.VP	2.032e-17	83	0	0	0	2561	Caudoviricetes	PF08667;COG1974;TIGR00498;K22300	SOS-response transcriptional repressor LexA (RecA-mediated autopeptidase)
GCA_900299555.1_DpTailN28_genomic	23006	23590	585	-1	0.448	11	GGAG/GAGG	GENOMAD.103042.VP	6.375e-50	177	0	0	0	2561	Caudoviricetes	PF16473;COG1949;TIGR01298;K03683	3'-5' exoribonuclease Rv2179c-like domain
GCA_900299555.1_DpTailN28_genomic	24429	24797	369	-1	0.496	11	GGAGG	GENOMAD.023615.VV	2.073e-21	91	0	0	0	2561	Caudoviricetes	PF05565	Siphovirus Gp157
GCA_900299555.1_DpTailN28_genomic	25065	26432	1368	-1	0.48	11	GGA/GAG/AGG	GENOMAD.007130.VV	2.995e-41	162	0	0	0	2561	Caudoviricetes	PF00476;K02334;COG0749	DNA polymerase I - 3'-5' exonuclease and polymerase domains
GCA_900299555.1_DpTailN28_genomic	28228	29091	864	-1	0.49	11	GGAG/GAGG	GENOMAD.152264.VP	9.537e-50	181	0	0	0	2561	Caudoviricetes	PF10926;K07465;COG2887;TIGR00372	RecB family exonuclease
GCA_900299555.1_DpTailN28_genomic	29190	31745	2556	-1	0.466	11	AGGA/GGAG/GAGG	GENOMAD.211993.VP	3.634e-65	244	0	0	0	2561	Caudoviricetes	PF05272;TIGR01613;COG5545	phage/plasmid primase, P4 family, C-terminal domain
GCA_900299555.1_DpTailN28_genomic	31792	33726	1935	-1	0.489	11	AGxAGG/AGGxGG	GENOMAD.087128.VC	2.635e-99	341	0	0	0	2561	Caudoviricetes	PF00476;PF01612;K02334;COG0749;TIGR01388	DNA polymerase I - 3'-5' exonuclease and polymerase domains
GCA_900299555.1_DpTailN28_genomic	38751	39632	882	-1	0.509	11	GGAG/GAGG	GENOMAD.119475.VV	4.997e-38	147	0	0	0	2561	Caudoviricetes	PF01145;TIGR01932;COG0330;K17080	HflC protein
GCA_900299555.1_DpTailN28_genomic	49871	50464	594	1	0.493	11	GGA/GAG/AGG	GENOMAD.031663.VV	1.268e-33	130	0	0	0	2561	Caudoviricetes	PF13238;TIGR00041;COG0125;K13273	dTMP kinase
GCA_900299555.1_DpTailN28_genomic	51346	52908	1563	1	0.526	11	AGGA	GENOMAD.190269.VV	5.35e-65	235	0	0	1	2561	Caudoviricetes	PF17289;COG5362;TIGR01630	Phage terminase large subunit
GCA_900299555.1_DpTailN28_genomic	56418	57173	756	1	0.48	11	AGGAG	GENOMAD.009078.VV	2.426e-79	265	0	0	1	2561	Caudoviricetes	K21511;COG0616;TIGR00706	Periplasmic serine protease, ClpP class
GCA_900299555.1_DpTailN28_genomic	57403	58530	1128	1	0.526	11	AGGA	GENOMAD.021025.VV	1.68e-86	292	0	0	1	2561	Caudoviricetes	TIGR04387	major capsid protein, N4-gp56 family
GCA_900299555.1_DpTailN28_genomic	59011	59439	429	1	0.497	11	GGA/GAG/AGG	GENOMAD.108052.VV	9.045e-13	67	0	0	1	2561	Caudoviricetes	PF20387	\
GCA_900299555.1_DpTailN28_genomic	59675	60307	633	1	0.504	11	GGA/GAG/AGG	GENOMAD.101992.VV	1.182e-40	151	0	0	1	2561	Caudoviricetes	PF20387	\
GCA_900299555.1_DpTailN28_genomic	72189	72554	366	1	0.484	11	AGGA	GENOMAD.030441.VV	5.097e-11	61	0	0	0	2561	Caudoviricetes	PF10651	\
GCA_900299555.1_DpTailN28_genomic	75810	76319	510	1	0.531	11	GGA/GAG/AGG	GENOMAD.153123.VP	2.11e-24	102	0	0	1	2561	Caudoviricetes	PF05268	Phage tail fibre adhesin Gp38
GCA_900299555.1_DpTailN28_genomic	27812	28987	1176	-1	0.52	11	GGA/GAG/AGG	GENOMAD.099267.VV	1.117e-23	107	0	0	0	2561	Caudoviricetes	PF00589;TIGR02224;COG4973;K03733	tyrosine recombinase XerC
GCA_900299555.1_DpTailN28_genomic	29547	30086	540	-1	0.557	11	AGGAG	GENOMAD.170937.VP	0.0006513	42	0	0	0	377	Drexlerviridae	COG0629;TIGR00621	Single-stranded DNA-binding protein
GCA_900299555.1_DpTailN28_genomic	30197	31108	912	-1	0.558	11	GGA/GAG/AGG	GENOMAD.140757.VP	1.468e-12	71	0	0	0	2561	Caudoviricetes	PF09979;COG3566;K09960	\
GCA_900299555.1_DpTailN28_genomic	31109	31954	846	-1	0.558	11	AGGAG	GENOMAD.007018.VV	6.046e-18	87	0	0	0	2561	Caudoviricetes	PF04404	ERF superfamily
GCA_900299555.1_DpTailN28_genomic	35866	37251	1386	1	0.554	11	GGAG/GAGG	GENOMAD.213311.VP	1.761e-06	53	0	0	1	2561	Caudoviricetes	PF09681;TIGR01714	N-terminal phage replisome organiser (Phage_rep_org_N)
GCA_900299555.1_DpTailN28_genomic	37208	37570	363	1	0.592	11	GGA/GAG/AGG	GENOMAD.177083.VC	2.214e-11	62	0	0	1	2561	Caudoviricetes	PF06992	Replication protein P
GCA_900299555.1_DpTailN28_genomic	37570	38070	501	1	0.561	11	GGA/GAG/AGG	GENOMAD.111456.VP	2.221e-31	122	0	0	0	2561	Caudoviricetes	PF07105	\
GCA_900299555.1_DpTailN28_genomic	38479	38778	300	1	0.547	11	GGA/GAG/AGG	GENOMAD.028776.VV	2.787e-24	98	0	0	0	2561	Caudoviricetes	PF16786	Recombination enhancement, RecA-dependent nuclease
GCA_001646945.1_AVMART05_1.0_genomic	667140	669188	2049	-1	0.514	11	AGxAGG/AGGxGG	GENOMAD.004274.VV	3.679e-99	342	0	0	1	2561	Caudoviricetes	PF12236	Bacteriophage head to tail connecting protein
GCA_001646945.1_AVMART05_1.0_genomic	669753	670643	891	1	0.466	11	GGA/GAG/AGG	GENOMAD.171750.CP	1.95e-08	58	0	0	0	1	\	COG3335	\
GCA_001646945.1_AVMART05_1.0_genomic	670658	672226	1569	-1	0.5	11		GENOMAD.028424.VV	6.091e-47	181	0	0	1	2561	Caudoviricetes	PF05876;PF14058;COG5525	Phage terminase, large subunit GpA
GCA_001646945.1_AVMART05_1.0_genomic	672202	672507	306	-1	0.467	11	GGA/GAG/AGG	GENOMAD.181005.VV	1.438e-08	53	0	0	1	2561	Caudoviricetes	PF07141	Putative bacteriophage terminase small subunit
GCA_001646945.1_AVMART05_1.0_genomic	672815	673222	408	-1	0.507	11	GGA/GAG/AGG	GENOMAD.142153.VV	2.083e-18	83	0	0	0	1	\	PF11351	\
GCA_001646945.1_AVMART05_1.0_genomic	675602	676177	576	-1	0.523	11	GGAG/GAGG	GENOMAD.111456.VP	3.556e-37	140	0	0	0	2561	Caudoviricetes	PF07105	\
GCA_001646945.1_AVMART05_1.0_genomic	676170	676730	561	-1	0.567	11		GENOMAD.177083.VC	3.269e-13	70	0	0	1	2561	Caudoviricetes	PF06992	Replication protein P
GCA_001646945.1_AVMART05_1.0_genomic	676681	677223	543	-1	0.564	11	AGGA	GENOMAD.069519.VV	1.376e-11	65	0	0	0	2561	Caudoviricetes	PF13730;PF06926;COG5529;TIGR02812	Pyocin large subunit
GCA_001646945.1_AVMART05_1.0_genomic	679003	679494	492	-1	0.52	11	GGAGG	GENOMAD.213311.VP	4.881e-06	48	0	0	1	2561	Caudoviricetes	PF09681;TIGR01714	N-terminal phage replisome organiser (Phage_rep_org_N)
GCA_001646945.1_AVMART05_1.0_genomic	680864	681343	480	-1	0.498	11	GGA/GAG/AGG	GENOMAD.178134.VP	3.243e-13	69	0	0	0	2561	Caudoviricetes	PF05866;COG4570;K01160	Endodeoxyribonuclease RusA
GCA_001646945.1_AVMART05_1.0_genomic	682209	682994	786	1	0.497	11	GGAG/GAGG	GENOMAD.161221.VP	3.063e-28	117	0	0	1	2561	Caudoviricetes	PF04404;PF03237	ERF superfamily; Terminase large subunit, T4likevirus-type, N-terminal
GCA_001646945.1_AVMART05_1.0_genomic	682995	684539	1545	1	0.509	11	GGAG/GAGG	GENOMAD.177355.VP	1.133e-31	134	0	0	1	2561	Caudoviricetes	PF11651;PF06576	P22 coat protein - gene protein 5
GCA_001646945.1_AVMART05_1.0_genomic	685436	686626	1191	1	0.492	11	GGA/GAG/AGG	GENOMAD.157937.VP	1.944e-13	75	0	0	0	2561	Caudoviricetes	PF03374;PF09669;COG3645;TIGR02681	Phage antirepressor protein YoqD, KilAC domain
GCA_001646945.1_AVMART05_1.0_genomic	288866	290572	1707	-1	0.484	11	GGA/GAG/AGG	GENOMAD.153941.VV	7.268e-49	188	0	0	1	2561	Caudoviricetes	PF13479;K19789;TIGR01618	phage nucleotide-binding protein
GCA_001646945.1_AVMART05_1.0_genomic	291267	292319	1053	-1	0.487	11	GGAG/GAGG	GENOMAD.161548.VV	2.134e-58	209	0	0	0	2561	Caudoviricetes	PF01930;TIGR00372;COG1468	CRISPR-associated protein Cas4
GCA_001646945.1_AVMART05_1.0_genomic	292521	293039	519	-1	0.493	11	AGGAG	GENOMAD.042665.VV	1.27e-31	123	0	0	0	2561	Caudoviricetes	PF05037	\
GCA_001646945.1_AVMART05_1.0_genomic	293053	293823	771	-1	0.493	11	GGAGG	GENOMAD.153941.VV	1.194e-52	188	0	0	1	2561	Caudoviricetes	PF13479;K19789;TIGR01618	phage nucleotide-binding protein
GCA_001646945.1_AVMART05_1.0_genomic	294707	295324	618	-1	0.516	11	AGGA	GENOMAD.179157.VV	0.0009457	42	0	0	0	1	\	PF18090;TIGR00673;K22300;COG5606	cyanase
GCA_001646945.1_AVMART05_1.0_genomic	295796	297784	1989	1	0.488	11	AGGA	GENOMAD.112765.VV	3.003e-06	53	0	0	0	2561	Caudoviricetes	PF13148;PF09250	Bifunctional DNA primase/polymerase, N-terminal
GCA_001646945.1_AVMART05_1.0_genomic	298095	298562	468	1	0.491	11	GGAG/GAGG	GENOMAD.197866.VP	4.369e-18	83	0	0	1	2561	Caudoviricetes	PF04848;COG0817;TIGR00228;K01159	Poxvirus A22 protein
GCA_001646945.1_AVMART05_1.0_genomic	298559	299131	573	1	0.454	11	GGAG/GAGG	GENOMAD.083719.VV	0.0007719	42	0	0	0	2561	Caudoviricetes	PF06323	Phage antitermination protein Q
GCA_001646945.1_AVMART05_1.0_genomic	299639	299914	276	1	0.504	11	AGGA	GENOMAD.219094.VV	1.398e-12	64	0	0	0	1	\	PF10779	Haemolysin XhlA
GCA_001646945.1_AVMART05_1.0_genomic	300355	300723	369	1	0.512	11		GENOMAD.107081.VC	2.564e-27	108	0	0	0	2561	Caudoviricetes	PF11351	Holin of 3TMs, for gene-transfer release
GCA_001646945.1_AVMART05_1.0_genomic	300727	301287	561	1	0.446	11	GGA/GAG/AGG	GENOMAD.178051.VP	5.902e-17	81	0	0	1	2561	Caudoviricetes	PF02195;PF17288;TIGR00180;COG1475	ParB/RepB/Spo0J family partition protein
GCA_001646945.1_AVMART05_1.0_genomic	301266	302333	1068	1	0.473	11	AGxAGG/AGGxGG	GENOMAD.207051.VV	2.252e-45	171	0	0	0	2561	Caudoviricetes	PF00583;COG3153;TIGR02406;K06718	Acetyltransferase (GNAT) family
GCA_001646945.1_AVMART05_1.0_genomic	304083	304568	486	1	0.502	11	GGA/GAG/AGG	GENOMAD.219648.VP	6.235e-16	77	0	0	1	2561	Caudoviricetes	PF07471;COG4220;K22014	Phage DNA packaging protein, Nu1 subunit of terminase
GCA_001646945.1_AVMART05_1.0_genomic	304824	306674	1851	1	0.483	11		GENOMAD.179152.VP	2.919e-95	328	0	0	1	2561	Caudoviricetes	PF20454;PF05876;K21512;COG5525	Phage terminase, large subunit GpA
GCA_001646945.1_AVMART05_1.0_genomic	306680	306880	201	1	0.493	11	GGA/GAG/AGG	GENOMAD.220917.VP	0.0001182	40	0	0	0	1	\	PF19645	gpW
GCA_001646945.1_AVMART05_1.0_genomic	306883	308352	1470	1	0.501	11	GGAG/GAGG	GENOMAD.116501.VP	3.661e-88	302	0	0	1	2561	Caudoviricetes	PF05136;TIGR01539;COG5511	phage portal protein, lambda family
GCA_001646945.1_AVMART05_1.0_genomic	308339	309352	1014	1	0.49	11	AGGA	GENOMAD.158277.VP	8.581e-37	145	0	0	0	2561	Caudoviricetes	PF00574;PF19602;K01358;TIGR00493;COG3904	ATP-dependent Clp endopeptidase, proteolytic subunit ClpP
GCA_001646945.1_AVMART05_1.0_genomic	309399	309770	372	1	0.513	11	AGGA	GENOMAD.218795.VP	2.884e-18	82	0	0	0	2561	Caudoviricetes	PF02924	Bacteriophage lambda head decoration protein D
GCA_001646945.1_AVMART05_1.0_genomic	309812	310801	990	1	0.512	11	AGGAG	GENOMAD.124233.VP	1.085e-79	270	0	0	1	2561	Caudoviricetes	PF03864	Phage major capsid protein E
GCA_001646945.1_AVMART05_1.0_genomic	189	554	366	1	0.413	11	AGGA	GENOMAD.142864.VV	1.747e-14	71	0	0	0	2561	Caudoviricetes	PF09643	YopX protein
GCA_001646945.1_AVMART05_1.0_genomic	4214	4465	252	-1	0.508	11	GGA/GAG/AGG	GENOMAD.224646.VP	2.823e-17	77	0	0	0	2561	Caudoviricetes	PF04606;TIGR04165	Ogr/Delta-like zinc finger
GCA_001646945.1_AVMART05_1.0_genomic	4506	5591	1086	-1	0.493	11	AGGAG	GENOMAD.140883.VP	1.144e-11	69	0	0	1	2561	Caudoviricetes	PF04860;COG5518;TIGR01537	Bacteriophage capsid portal protein
GCA_001646945.1_AVMART05_1.0_genomic	5601	7418	1818	-1	0.489	11		GENOMAD.118749.VV	2.182e-94	325	0	0	0	2561	Caudoviricetes	PF05926;COG5484	Uncharacterized protein YjcR, contains N-terminal HTH domain
GCA_001646945.1_AVMART05_1.0_genomic	7578	8411	834	1	0.524	11	AGGA	GENOMAD.042716.VV	4.477e-30	123	0	0	0	2561	Caudoviricetes	COG4388	Mu-like prophage I protein
GCA_001646945.1_AVMART05_1.0_genomic	8421	9443	1023	1	0.522	11	AGGAG	GENOMAD.059047.VV	6.196e-15	79	0	0	1	2561	Caudoviricetes	PF05125;PF06528;TIGR01551	phage major capsid protein, P2 family
GCA_001646945.1_AVMART05_1.0_genomic	9564	10247	684	1	0.504	11	GGA/GAG/AGG	GENOMAD.032127.VV	7.697e-34	132	0	0	1	2561	Caudoviricetes	PF05944	Phage small terminase subunit
GCA_001646945.1_AVMART05_1.0_genomic	10368	10832	465	1	0.529	11	AGGA	GENOMAD.121032.VV	3.038e-31	121	0	0	0	2561	Caudoviricetes	PF05926	Phage head completion protein (GPL)
GCA_001646945.1_AVMART05_1.0_genomic	10829	11305	477	1	0.53	11	GGAG/GAGG	GENOMAD.143001.VP	9.489e-29	114	0	0	1	2561	Caudoviricetes	PF06891	P2 phage tail completion protein R (GpR)
GCA_001646945.1_AVMART05_1.0_genomic	11302	11967	666	1	0.563	11	AGGAG	GENOMAD.057033.VV	3.984e-29	118	0	0	1	2561	Caudoviricetes	PF05069;TIGR01635;COG5005	phage virion morphogenesis (putative tail completion) protein
GCA_001646945.1_AVMART05_1.0_genomic	11988	13136	1149	1	0.565	11	GGAG/GAGG	GENOMAD.065267.VV	7.487e-101	334	0	0	0	2561	Caudoviricetes	PF10758	\
GCA_001646945.1_AVMART05_1.0_genomic	13153	13599	447	1	0.562	11	GGAG/GAGG	GENOMAD.067644.VV	4.995e-65	218	0	0	0	2561	Caudoviricetes	PF10772	Bacteriophage HP1, Orf24
GCA_001646945.1_AVMART05_1.0_genomic	14285	14680	396	1	0.525	11	GGAGG	GENOMAD.194012.VP	1.316e-46	164	0	0	0	2561	Caudoviricetes	PF11351	Holin of 3TMs, for gene-transfer release
GCA_001646945.1_AVMART05_1.0_genomic	14928	15206	279	1	0.527	11	GGA/GAG/AGG	GENOMAD.072220.VV	7.28e-12	62	0	0	1	2561	Caudoviricetes	PF10963	Phage tail assembly chaperone
GCA_001646945.1_AVMART05_1.0_genomic	15404	17068	1665	1	0.549	11	GGAG/GAGG	GENOMAD.022101.VV	2.523e-105	355	0	0	0	2561	Caudoviricetes	COG5412	Phage-related protein
GCA_001646945.1_AVMART05_1.0_genomic	17070	17423	354	1	0.528	11	GGAG/GAGG	GENOMAD.067744.VV	6.104e-16	75	0	0	0	2561	Caudoviricetes	PF10761	\
GCA_001646945.1_AVMART05_1.0_genomic	17420	18607	1188	1	0.532	11	AGGA/GGAG/GAGG	GENOMAD.039142.VV	5.329e-68	239	0	0	1	2561	Caudoviricetes	PF05929	Phage capsid scaffolding protein (GPO) serine peptidase
GCA_001646945.1_AVMART05_1.0_genomic	18604	19125	522	1	0.534	11	GGA/GAG/AGG	GENOMAD.067236.VV	3.146e-48	171	0	0	1	2561	Caudoviricetes	PF09684;TIGR01634;COG4385	Phage tail protein (Tail_P2_I)
GCA_001646945.1_AVMART05_1.0_genomic	19138	20148	1011	1	0.478	11	GGAGG	GENOMAD.067490.VV	4.471e-29	122	0	0	1	2561	Caudoviricetes	COG5301	Phage-related tail fibre protein
GCA_001646945.1_AVMART05_1.0_genomic	20150	20590	441	1	0.499	11	AGGAG	GENOMAD.091509.VV	6.109e-09	56	0	0	1	2561	Caudoviricetes	PF02413	Caudovirales tail fibre assembly protein, lambda gpK
GCA_001646945.1_AVMART05_1.0_genomic	21135	21851	717	1	0.523	11		GENOMAD.080208.VV	1.927e-57	201	0	0	1	2561	Caudoviricetes	PF05954;COG3500	Phage protein D
GCA_001646945.1_AVMART05_1.0_genomic	22468	23211	744	1	0.504	11	AGGA	GENOMAD.142709.VV	5.771e-11	65	0	0	0	2561	Caudoviricetes	PF01555;K07319;COG0863;TIGR00755	DNA methylase
GCA_001646945.1_AVMART05_1.0_genomic	526842	527129	288	-1	0.49	11	AGGAG	GENOMAD.103040.CV	6.391e-22	91	0	0	0	1	\	PF02482;PF16321;K05808;TIGR00741;COG1544	ribosomal subunit interface protein
GCA_001646945.1_AVMART05_1.0_genomic	527388	529910	2523	1	0.519	11	GGA/GAG/AGG	GENOMAD.001328.VV	5.158e-40	164	0	0	1	6064	Autographiviridae	PF00940;PF20307;K21502;TIGR02239;COG0468	DNA-dependent RNA polymerase; Divergent DnaB-like ATPase
GCA_001646945.1_AVMART05_1.0_genomic	530974	531666	693	1	0.456	11	GGA/GAG/AGG	GENOMAD.007590.VV	1.42e-37	143	0	0	0	6064	Autographiviridae	PF10991	\
GCA_001646945.1_AVMART05_1.0_genomic	531673	532122	450	1	0.462	11		GENOMAD.001153.VV	3.365e-53	184	0	0	1	6064	Autographiviridae	PF05367;K21525	Phage endonuclease I
GCA_001646945.1_AVMART05_1.0_genomic	532125	532589	465	1	0.51	11		GENOMAD.039329.VV	1.087e-15	76	0	0	0	2561	Caudoviricetes	PF01510;COG5632	N-acetylmuramoyl-L-alanine amidase CwlA
GCA_001646945.1_AVMART05_1.0_genomic	532770	532994	225	1	0.467	11	GGAG/GAGG	GENOMAD.090816.VV	2.962e-20	85	0	0	0	2561	Caudoviricetes	PF14090;K21525	Helix-turn-helix domain
GCA_001646945.1_AVMART05_1.0_genomic	533454	535085	1632	1	0.501	11	GGA/GAG/AGG	GENOMAD.138383.VV	1.954e-68	246	0	0	0	2561	Caudoviricetes	PF03796;PF13362;K21502;COG0468;TIGR03878	DnaB-like helicase C terminal domain; Toprim domain
GCA_001646945.1_AVMART05_1.0_genomic	535785	537605	1821	1	0.494	11	GGA/GAG/AGG	GENOMAD.078349.VV	5.768e-90	312	0	0	0	6064	Autographiviridae	PF00476;PF13482;K21238;COG0749	DNA polymerase I - 3'-5' exonuclease and polymerase domains
GCA_001646945.1_AVMART05_1.0_genomic	537620	538024	405	1	0.37	11	AGGA	GENOMAD.123568.VV	2.453e-05	45	0	0	0	5262	Schitoviridae	PF05551	Zinc-binding loop region of homing endonuclease
GCA_001646945.1_AVMART05_1.0_genomic	538432	539256	825	1	0.48	11	GGA/GAG/AGG	GENOMAD.013144.VV	2.915e-49	179	0	0	0	6064	Autographiviridae	PF02739;K21526;COG0258;TIGR00593	5'-3' exonuclease
GCA_001646945.1_AVMART05_1.0_genomic	539780	540091	312	1	0.417	11	GGA/GAG/AGG	GENOMAD.061370.VV	3.793e-15	72	0	0	1	2561	Caudoviricetes	PF11753;PF07852	Protein of unknwon function (DUF3310)
GCA_001646945.1_AVMART05_1.0_genomic	542161	543732	1572	1	0.509	11		GENOMAD.001757.VV	1.055e-136	445	0	0	1	6064	Autographiviridae	PF12236	Bacteriophage head to tail connecting protein
GCA_001646945.1_AVMART05_1.0_genomic	543887	544699	813	1	0.497	11	GGA/GAG/AGG	GENOMAD.006878.VV	5.576e-37	143	0	0	1	6064	Autographiviridae	PF05396	Phage T7 capsid assembly protein
GCA_001646945.1_AVMART05_1.0_genomic	545620	546576	957	1	0.509	11	4Base/6BMM	GENOMAD.002132.VV	1.042e-84	284	0	0	1	6064	Autographiviridae	PF19821;TIGR04387;COG4653	Phage capsid protein
GCA_001646945.1_AVMART05_1.0_genomic	546680	547264	585	1	0.475	11	AGGA	GENOMAD.005132.VV	4.343e-36	137	0	0	1	6064	Autographiviridae	PF17212	Tail tubular protein
GCA_001646945.1_AVMART05_1.0_genomic	549687	550184	498	1	0.518	11	AGGAG	GENOMAD.010055.VV	3.574e-25	104	0	0	0	2561	Caudoviricetes	PF11090;TIGR03585	Bacteriophage T7, probable scaffold protein Gp13
GCA_001646945.1_AVMART05_1.0_genomic	556156	557043	888	1	0.506	11	GGA/GAG/AGG	GENOMAD.020610.VV	2.926e-34	136	0	0	1	2561	Caudoviricetes	PF03906	Phage T7 tail fibre protein
GCA_001646945.1_AVMART05_1.0_genomic	557597	557881	285	1	0.453	11	3Base/5BMM	GENOMAD.182093.VP	6.401e-14	68	0	0	1	2561	Caudoviricetes	PF04550	Phage holin family 2
GCA_001646945.1_AVMART05_1.0_genomic	557891	558121	231	1	0.498	11		GENOMAD.012820.VV	1.598e-12	63	0	0	1	6064	Autographiviridae	PF11123	DNA packaging protein
GCA_001646945.1_AVMART05_1.0_genomic	558145	559794	1650	1	0.495	11	AGGAG	GENOMAD.027421.VV	9.79e-72	256	0	0	1	6064	Autographiviridae	PF03354;PF17289;COG5323;TIGR01547	Large terminase phage packaging protein
GCA_001646945.1_AVMART05_1.0_genomic	564497	564829	333	1	0.399	11	GGAG/GAGG	GENOMAD.084145.VV	4.478e-08	52	0	0	0	1	\	PF20024;COG2005;TIGR03433;K18906	DNA-binding transcriptional regulator ModE (molybdenum-dependent)
GCA_001646945.1_AVMART05_1.0_genomic	333061	333426	366	-1	0.415	11	AGGA	GENOMAD.171078.VC	7.099e-07	49	0	0	0	2561	Caudoviricetes	PF13238;TIGR00041;COG0703;K06074	AAA domain
GCA_001646945.1_AVMART05_1.0_genomic	334438	334674	237	1	0.523	11	GGA/GAG/AGG	GENOMAD.213484.VP	3.514e-06	45	0	0	0	2561	Caudoviricetes	PF05509;COG4877	Plasmid stability protein
GCA_001646945.1_AVMART05_1.0_genomic	338481	339878	1398	-1	0.517	11		GENOMAD.162346.VP	3.628e-40	159	0	0	1	2561	Caudoviricetes	COG3628	\
GCA_001646945.1_AVMART05_1.0_genomic	339832	341091	1260	-1	0.507	11	GGAG/GAGG	GENOMAD.208191.VP	5.062e-82	281	0	0	0	2561	Caudoviricetes	TIGR00646;COG1658	DNA primase-related protein
GCA_001646945.1_AVMART05_1.0_genomic	341516	342133	618	1	0.46	11	AGGA	GENOMAD.127092.VC	4.794e-05	46	0	0	0	2561	Caudoviricetes	COG1974;K18830;TIGR02612	SOS-response transcriptional repressor LexA (RecA-mediated autopeptidase)
GCA_001646945.1_AVMART05_1.0_genomic	342136	343227	1092	1	0.48	11	GGxGG	GENOMAD.225737.VP	3.737e-09	61	0	0	0	2561	Caudoviricetes	PF00589;TIGR02249;COG4974;K03733	integron integrase
GCA_001646945.1_AVMART05_1.0_genomic	405217	406227	1011	-1	0.531	11		GENOMAD.158351.VP	2.022e-24	108	0	0	1	2561	Caudoviricetes	PF05954;K06905;COG3500;TIGR03361	Phage protein D
GCA_001646945.1_AVMART05_1.0_genomic	406406	406837	432	-1	0.532	11	AGGA	GENOMAD.124222.VP	8.948e-23	96	0	0	0	2561	Caudoviricetes	K06906;COG3499	Phage protein U
GCA_001646945.1_AVMART05_1.0_genomic	408606	409019	414	-1	0.556	11	GGAG/GAGG	GENOMAD.140758.VV	2.66e-05	45	0	0	1	2561	Caudoviricetes	PF10109;COG4518	Phage tail assembly chaperone proteins, E, or 41 or 14
GCA_001646945.1_AVMART05_1.0_genomic	409629	411128	1500	-1	0.565	11	AGGA	GENOMAD.102019.VV	1.744e-46	179	0	0	1	2561	Caudoviricetes	PF10758;COG3497	Phage tail sheath protein FI
GCA_001646945.1_AVMART05_1.0_genomic	411890	412792	903	-1	0.494	11	GGA/GAG/AGG	GENOMAD.032536.VV	4.333e-22	100	0	0	1	2561	Caudoviricetes	COG5301	Phage-related tail fibre protein
GCA_001646945.1_AVMART05_1.0_genomic	412886	413425	540	-1	0.598	11	GGAG/GAGG	GENOMAD.114503.VV	4.751e-17	81	0	0	1	2561	Caudoviricetes	PF09684;COG4385;TIGR01634	Bacteriophage P2-related tail formation protein
GCA_001646945.1_AVMART05_1.0_genomic	413418	414497	1080	-1	0.579	11	GGA/GAG/AGG	GENOMAD.105501.VV	1.739e-53	195	0	0	1	2561	Caudoviricetes	PF03434;COG3948	Phage-related baseplate assembly protein
GCA_001646945.1_AVMART05_1.0_genomic	414494	414832	339	-1	0.546	11		GENOMAD.121581.VP	4.394e-09	55	0	0	1	2561	Caudoviricetes	PF04965;COG3628;K06903;TIGR03357	Phage baseplate assembly protein W
GCA_001646945.1_AVMART05_1.0_genomic	414829	415404	576	-1	0.573	11	GGA/GAG/AGG	GENOMAD.119442.VP	6.289e-30	119	0	0	1	2561	Caudoviricetes	PF04717;COG4540;TIGR01644	Phage P2 baseplate assembly protein gpV
GCA_001646945.1_AVMART05_1.0_genomic	415391	415963	573	-1	0.565	11		GENOMAD.065897.VV	6.66e-17	81	0	0	1	2561	Caudoviricetes	PF08873;COG5003	\
GCA_001646945.1_AVMART05_1.0_genomic	415956	416480	525	-1	0.512	11	AGGA	GENOMAD.062539.VV	2.849e-22	96	0	0	1	2561	Caudoviricetes	PF06763	Prophage minor tail protein Z (GPZ)
GCA_001646945.1_AVMART05_1.0_genomic	416477	416803	327	-1	0.563	11	GGA/GAG/AGG	GENOMAD.100449.VV	2.455e-05	44	0	0	0	1	\	PF13856	ATP-binding sugar transporter from pro-phage
GCA_001646945.1_AVMART05_1.0_genomic	417134	418942	1809	-1	0.549	11	AGGAG	GENOMAD.192420.VV	6.538e-83	291	0	0	1	2561	Caudoviricetes	PF04586;COG4540;TIGR01644	Phage P2 baseplate assembly protein gpV
GCA_001646945.1_AVMART05_1.0_genomic	418923	420491	1569	-1	0.537	11	AGGA/GGAG/GAGG	GENOMAD.096254.VV	1.624e-94	322	0	0	1	2561	Caudoviricetes	PF05136;TIGR01539;COG5511	phage portal protein, lambda family
GCA_001646945.1_AVMART05_1.0_genomic	420730	422349	1620	-1	0.528	11	GGA/GAG/AGG	GENOMAD.171833.VP	7.646e-71	253	0	0	1	2561	Caudoviricetes	PF20454;PF05876;PF00574;K21512;COG5525;TIGR00493	Phage terminase, large subunit GpA
GCA_001646945.1_AVMART05_1.0_genomic	422498	423040	543	-1	0.529	11	GGA/GAG/AGG	GENOMAD.224368.VP	2.367e-16	79	0	0	1	2561	Caudoviricetes	PF07278;K22014;COG4220	Phage DNA packaging protein, Nu1 subunit of terminase
GCA_001646945.1_AVMART05_1.0_genomic	423432	423905	474	-1	0.511	11		GENOMAD.053934.VV	1.294e-24	102	0	0	0	2561	Caudoviricetes	PF02075;COG0817;TIGR00228	Holliday junction resolvasome RuvABC endonuclease subunit
GCA_001646945.1_AVMART05_1.0_genomic	425798	426445	648	-1	0.526	11	AGGA	GENOMAD.069895.VV	1.462e-10	63	0	0	0	2561	Caudoviricetes	PF17302;TIGR02642	Tryptophan RNA-binding attenuator protein inhibitory protein
GCA_001646945.1_AVMART05_1.0_genomic	427059	427805	747	-1	0.556	11	AGGA	GENOMAD.062369.VV	6.24e-13	71	0	0	1	2561	Caudoviricetes	PF06992	Replication protein P
GCA_001646945.1_AVMART05_1.0_genomic	427780	428757	978	-1	0.464	11	GGAGG	GENOMAD.208204.VP	7.518e-25	109	0	0	0	2561	Caudoviricetes	PF04492;TIGR01610	phage replication protein O, N-terminal domain
GCA_001646945.1_AVMART05_1.0_genomic	447567	447815	249	1	0.486	11	AGGA	GENOMAD.129826.VV	2.165e-19	83	0	0	0	1	\	PF07825	Excisionase-like protein
GCA_001646945.1_AVMART05_1.0_genomic	25110	25703	594	-1	0.49	11	GGA/GAG/AGG	GENOMAD.062539.VV	8.556e-16	78	0	0	1	2561	Caudoviricetes	PF06763	Prophage minor tail protein Z (GPZ)
GCA_001646945.1_AVMART05_1.0_genomic	26006	26995	990	-1	0.525	11	AGGAG	GENOMAD.124233.VP	2.219e-80	272	0	0	1	2561	Caudoviricetes	PF03864	Phage major capsid protein E
GCA_001646945.1_AVMART05_1.0_genomic	27057	27428	372	-1	0.522	11	AGGA	GENOMAD.218795.VP	1.567e-16	77	0	0	0	2561	Caudoviricetes	PF02924	Bacteriophage lambda head decoration protein D
GCA_001646945.1_AVMART05_1.0_genomic	27471	28481	1011	-1	0.5	11	AGGA	GENOMAD.158277.VP	3.586e-39	152	0	0	0	2561	Caudoviricetes	PF00574;PF19602;K01358;TIGR00493;COG3904	ATP-dependent Clp endopeptidase, proteolytic subunit ClpP
GCA_001646945.1_AVMART05_1.0_genomic	29331	30059	729	-1	0.517	11	3Base/5BMM	GENOMAD.116501.VP	5.01e-57	200	0	0	1	2561	Caudoviricetes	PF05136;TIGR01539;COG5511	phage portal protein, lambda family
GCA_001646945.1_AVMART05_1.0_genomic	31320	32021	702	-1	0.501	11	GGAG/GAGG	GENOMAD.136378.VP	3.323e-48	174	0	0	1	2561	Caudoviricetes	PF05136;PF04965;TIGR01539;K06903;COG5511	phage portal protein, lambda family
GCA_001646945.1_AVMART05_1.0_genomic	32024	32224	201	-1	0.498	11	GGA/GAG/AGG	GENOMAD.220917.VP	0.000266	39	0	0	0	1	\	PF19645	gpW
GCA_001646945.1_AVMART05_1.0_genomic	32230	34077	1848	-1	0.488	11		GENOMAD.179152.VP	2.716e-96	331	0	0	1	2561	Caudoviricetes	PF20454;PF05876;K21512;COG5525	Phage terminase, large subunit GpA
GCA_001646945.1_AVMART05_1.0_genomic	34334	34819	486	-1	0.5	11		GENOMAD.219648.VP	1.281e-16	79	0	0	1	2561	Caudoviricetes	PF07471;COG4220;K22014	Phage DNA packaging protein, Nu1 subunit of terminase
GCA_001646945.1_AVMART05_1.0_genomic	36543	37247	705	-1	0.479	11		GENOMAD.031211.VV	4.521e-18	86	0	0	1	2561	Caudoviricetes	PF11056;K18959	Recombination, repair and ssDNA binding protein UvsY
GCA_001646945.1_AVMART05_1.0_genomic	39010	39378	369	-1	0.501	11	GGAG/GAGG	GENOMAD.107081.VC	1.271e-26	106	0	0	0	2561	Caudoviricetes	PF11351	Holin of 3TMs, for gene-transfer release
GCA_001646945.1_AVMART05_1.0_genomic	39375	39800	426	-1	0.474	11	AGGA	GENOMAD.193856.VP	3.955e-13	68	0	0	0	2561	Caudoviricetes	COG5632	N-acetylmuramoyl-L-alanine amidase CwlA
GCA_001646945.1_AVMART05_1.0_genomic	39805	40080	276	-1	0.496	11	AGGA	GENOMAD.219094.VV	1.255e-13	67	0	0	0	1	\	PF10779	Haemolysin XhlA
GCA_001646945.1_AVMART05_1.0_genomic	42390	42857	468	-1	0.491	11	AGGA	GENOMAD.205800.VV	2.136e-17	81	0	0	0	2561	Caudoviricetes	PF07066;COG0817;TIGR00228	Holliday junction resolvasome RuvABC endonuclease subunit
GCA_001646945.1_AVMART05_1.0_genomic	43096	45087	1992	-1	0.516	11	GGAG/GAGG	GENOMAD.112765.VV	2.467e-05	50	0	0	0	2561	Caudoviricetes	PF13148;PF09250	Bifunctional DNA primase/polymerase, N-terminal
GCA_001646945.1_AVMART05_1.0_genomic	45483	46097	615	1	0.481	11	AGxAG	GENOMAD.179157.VV	9.985e-05	45	0	0	0	1	\	PF18090;TIGR00673;K22300;COG5606	cyanase
GCA_001646945.1_AVMART05_1.0_genomic	46985	47758	774	1	0.503	11	GGAGG	GENOMAD.153941.VV	1.147e-53	191	0	0	1	2561	Caudoviricetes	PF13479;K19789;TIGR01618	phage nucleotide-binding protein
GCA_001646945.1_AVMART05_1.0_genomic	47770	48273	504	1	0.508	11	AGGAG	GENOMAD.042665.VV	2.75e-29	116	0	0	0	2561	Caudoviricetes	PF05037	\
GCA_001646945.1_AVMART05_1.0_genomic	48342	49439	1098	1	0.49	11		GENOMAD.161548.VV	1.512e-59	213	0	0	0	2561	Caudoviricetes	PF01930;TIGR00372;COG1468	CRISPR-associated protein Cas4
GCA_001646945.1_AVMART05_1.0_genomic	49724	51358	1635	1	0.489	11	AGxAGG/AGGxGG	GENOMAD.153941.VV	3.773e-43	170	0	0	1	2561	Caudoviricetes	PF13479;K19789;TIGR01618	phage nucleotide-binding protein
GCA_001646945.1_AVMART05_1.0_genomic	675119	676102	984	1	0.482	11		GENOMAD.091672.VV	1.168e-106	348	0	0	0	2561	Caudoviricetes	PF09538;COG1655;TIGR02098	\
GCA_001646945.1_AVMART05_1.0_genomic	676086	677681	1596	1	0.519	11	GGAG/GAGG	GENOMAD.073935.VV	7.389e-268	825	0	0	1	2561	Caudoviricetes	PF03237;COG4626	Phage terminase-like protein, large subunit, contains N-terminal HTH domain
GCA_001646945.1_AVMART05_1.0_genomic	677678	679075	1398	1	0.505	11	AGGAG	GENOMAD.195001.VP	1.366e-163	520	0	0	0	2561	Caudoviricetes	PF07230;TIGR01537;COG5518	Bacteriophage T4-like portal protein (Gp20)
GCA_001646945.1_AVMART05_1.0_genomic	679075	680139	1065	1	0.515	11	GGAG/GAGG	GENOMAD.018673.VV	2.407e-20	96	0	0	1	2561	Caudoviricetes	PF04233;TIGR01641	Phage Mu protein F like protein
GCA_001646945.1_AVMART05_1.0_genomic	680386	681129	744	1	0.483	11	AGGA	GENOMAD.118427.VP	1.273e-11	67	0	0	0	11124	Peduoviridae	K06905	\
GCA_001646945.1_AVMART05_1.0_genomic	682799	685426	2628	1	0.52	11	GGAG/GAGG	GENOMAD.057882.VV	2.509e-232	740	0	0	1	2561	Caudoviricetes	PF05929;COG4388	Phage capsid scaffolding protein (GPO) serine peptidase
GCA_001646945.1_AVMART05_1.0_genomic	686010	686405	396	1	0.51	11	AGGAG	GENOMAD.167382.VP	2.109e-33	126	0	0	0	2561	Caudoviricetes	PF08291;COG3108;K08640	Peptidase M15
GCA_001646945.1_AVMART05_1.0_genomic	686407	686880	474	1	0.439	11	GGAG/GAGG	GENOMAD.158384.VV	1.629e-56	194	0	0	0	2561	Caudoviricetes	PF11351	Holin of 3TMs, for gene-transfer release
GCA_001646945.1_AVMART05_1.0_genomic	687103	687717	615	1	0.502	11	GGAGG	GENOMAD.064949.VV	2.445e-38	144	0	0	1	2561	Caudoviricetes	PF20387;K21038	\
GCA_001646945.1_AVMART05_1.0_genomic	687711	688208	498	1	0.534	11	GGAGG	GENOMAD.064085.VV	6.148e-37	138	0	0	1	2561	Caudoviricetes	PF11114;TIGR01725	phage protein, HK97 gp10 family
GCA_001646945.1_AVMART05_1.0_genomic	688740	689288	549	1	0.528	11	GGAG/GAGG	GENOMAD.124027.VV	3.373e-08	55	0	0	1	2561	Caudoviricetes	COG4540;TIGR01644;K06905	Phage P2 baseplate assembly protein gpV
GCA_001646945.1_AVMART05_1.0_genomic	689289	689642	354	1	0.511	11	GGAG/GAGG	GENOMAD.207656.VP	1.248e-24	100	0	0	1	1	\	PF04965;COG3628;K06903;TIGR03357	Phage baseplate assembly protein W
GCA_001646945.1_AVMART05_1.0_genomic	689639	690526	888	1	0.518	11	GGAGG	GENOMAD.105501.VV	3.036e-59	209	0	0	1	2561	Caudoviricetes	PF03434;COG3948	Phage-related baseplate assembly protein
GCA_001646945.1_AVMART05_1.0_genomic	690519	691556	1038	1	0.482	11	GGAGG	GENOMAD.114503.VV	5.269e-25	110	0	0	1	2561	Caudoviricetes	PF09684;COG4385;TIGR01634	Bacteriophage P2-related tail formation protein
GCA_001646945.1_AVMART05_1.0_genomic	691556	692458	903	1	0.475	11	GGA/GAG/AGG	GENOMAD.032536.VV	2.734e-11	67	0	0	1	2561	Caudoviricetes	COG5301	Phage-related tail fibre protein
GCA_001646945.1_AVMART05_1.0_genomic	693020	694180	1161	1	0.537	11	AGGAG	GENOMAD.102019.VV	1.074e-47	179	0	0	1	2561	Caudoviricetes	PF10758;COG3497	Phage tail sheath protein FI
GCA_001646945.1_AVMART05_1.0_genomic	694227	694733	507	1	0.493	11	GGAG/GAGG	GENOMAD.222086.VV	0.0005386	42	0	0	1	2561	Caudoviricetes	PF04985;K06908;TIGR01611;COG3498	phage contractile tail tube protein, P2 family
GCA_001646945.1_AVMART05_1.0_genomic	694735	695079	345	1	0.496	11		GENOMAD.140758.VV	1.049e-08	54	0	0	1	2561	Caudoviricetes	PF10109;COG4518	Phage tail assembly chaperone proteins, E, or 41 or 14
GCA_001646945.1_AVMART05_1.0_genomic	695140	696879	1740	1	0.497	11	AGGAG	GENOMAD.219532.VP	5.61e-18	91	0	0	1	2561	Caudoviricetes	COG3941	Phage tail tape-measure protein, controls tail length
GCA_001646945.1_AVMART05_1.0_genomic	696888	697283	396	1	0.52	11	AGxAGG/AGGxGG	GENOMAD.124222.VP	3.96e-18	82	0	0	0	2561	Caudoviricetes	K06906;COG3499	Phage protein U
GCA_001646945.1_AVMART05_1.0_genomic	697283	697489	207	1	0.517	11	AGGAG/GGAGG	GENOMAD.159179.VP	2.185e-13	65	0	0	1	2561	Caudoviricetes	COG5004;K06370	P2-like prophage tail protein X
GCA_001646945.1_AVMART05_1.0_genomic	697510	698526	1017	1	0.519	11	GGA/GAG/AGG	GENOMAD.172074.VP	4.609e-31	128	0	0	1	2561	Caudoviricetes	PF05954;K06905;COG3500;TIGR03361	Phage protein D
GCA_001646945.1_AVMART05_1.0_genomic	699452	700171	720	-1	0.461	11	GGAG/GAGG	GENOMAD.183564.VV	8.384e-26	109	0	0	0	1	\	PF08667;TIGR00673;COG3655	cyanase
GCA_001646945.1_AVMART05_1.0_genomic	701844	702323	480	1	0.531	11	GGAG/GAGG	GENOMAD.227397.VP	1.757e-10	61	0	0	1	2561	Caudoviricetes	PF06892	Phage regulatory protein CII (CP76)
GCA_001646945.1_AVMART05_1.0_genomic	710319	710543	225	1	0.4	11	GGAG/GAGG	GENOMAD.171078.VC	3.261e-12	62	0	0	0	2561	Caudoviricetes	PF13238;TIGR00041;COG0703;K06074	AAA domain
GCA_001646945.1_AVMART05_1.0_genomic	93550	95403	1854	-1	0.49	11	GGA/GAG/AGG	GENOMAD.215403.VP	9.943e-131	432	0	0	1	2561	Caudoviricetes	PF14594;COG4379	Mu-like prophage tail protein gpP
GCA_001646945.1_AVMART05_1.0_genomic	102038	105010	2973	-1	0.503	11	GGA/GAG/AGG	GENOMAD.152059.VP	3.3e-116	403	0	0	1	2561	Caudoviricetes	COG3941	Phage tail tape-measure protein, controls tail length
[truncated: 1,294 more rows]

## Sheet: Table S4
Table S4. Possible phages in Endozoicomonadaceae genomes.
[truncated: 121 more rows]

## Sheet: Table S5
Table S5. Genes of type Ⅲ secretion system and eukaryotic repeat proteins of Endozoicomonadaceae genomes.
[truncated: 20 more rows]

[truncated: 2 more sheets: Table S6, Table S7]
